# Supplementary material for: Muconic acid production from glucose and xylose in Pseudomonas putida via evolution and metabolic engineering
Source: Nat Commun. 2022 Aug 22;13:4925. doi: 10.1038/s41467-022-32296-y (PMC9395534; doi:10.1038/s41467-022-32296-y)
Supplement: Supplementary file 4 — Supplementary Data 2 [file 41467_2022_32296_MOESM4_ESM.xlsx]

## Sheet: Sheet1
Supplementary Data 2. Construction details for plasmids used in this study
Plasmid	Utility	Construction details
pK18-mobsacB	Backbone for gene replacement via conjugation/electroporation	ATCC 87097. Previously described in Schäfer, et al., 1994.1 Genbank: FJ437239.
pK18sB	Backbone for gene replacement via electroporation	Previously described in Jayakody, et al., 2018.2 Genbank: MH166772.
pK18msB	Backbone for gene replacement via conjugation/electroporation	A 244 bp origin of transfer (oriT) was amplified from pK18mobSacB, with primers oCHC-109 and oCHC-110, designed to include overlaps for insertion into pK18sB. pK18sB was linearly amplified with oCHC-107 and oCHC-108, generating a 3038 bp backbone. The oriT fragment was inserted to the backbone using Gibson assembly. GenBank Accession # OK423783. Addgene Plasmid #177839.
pCJ075	Backbone for constructing plasmid pLC028	Previously described in Johnson, et al., 2019.3
pCJ097	Deletion of pgi-1	Previously described in Johnson, et al., 2019.3
pCJ098	Deletion of pgi-2	Previously described in Johnson, et al., 2019.3
pJE443	Insertion of the xylose isomerase pathway (PxylE:xylE:Ptac:xylAB:talB:tktA) at the ΔampC locus	Previously described in Elmore, et al., 2020.4
pJE1369	Deletion of hexR in strain CJ522	Previously described in Elmore, et al., 2020.4
pQP154	Insertion of ubiC-C22 into the genome of P. putida, between PP_1737 and PP_1736	A fragment of 2952 bp for introducing ubiC-C22 was amplified from the plasmid ﻿pPobR_ubiC-C225 using primers oQP-430 and oQP-433. The vector backbone was amplified from plasmid pK18mobsacB using primers oQP-519 and oQP-520. The ubiC fragment was then inserted to the vector backbone using Gibson assembly.
pQP150	Restoration of pgi-1	A fragment of 3317 bp containing pgi-1 and flanking targeting regions was amplified from genomic DNA of P. putida KT2440 using primers oQP-521 and oQP-522. The fragment was then inserted into the EcoRI HindIII digest of pK18mobsacB plasmid by ligation.
pLC009	Restoration of A62V and A455V in XylE in strain QP478	A fragment of 3112 bp for restoring xylE was amplified from genomic DNA of QP328 using primers oLC-0041 and oLC-0044. The backbone was amplified from pK18sb using primers oLC-0005 and oLC-0006. The fragment was inserted to the backbone using Gibson assembly.
pLC010	Introducing A62V and A455V in XylE in strain QP328	A fragment of 3112 bp for introducing mutations to xylE was amplified from genomic DNA of QP328 using primers oLC-0041 and oLC-0044. The backbone was amplified from pK18sb using primers oLC-0005 and oLC-0006. The fragment was inserted to the backbone using Gibson assembly.
pLC011	Restoration of the G®A mutation in the promoter region of PP_2569 in strain QP478	A fragment of 3397 bp for restoring the G®A mutation in the promoter region of PP_2569 was amplified from genomic DNA of QP328 using primers oLC-0037 and oLC-0040. The backbone was amplified from pK18sb using primers oLC-0005 and oLC-0006. The fragment was inserted to the backbone using Gibson assembly.
pLC016	Restoration of A62V in XylE from strain QP478; also used to introduce the A455V mutation in XylE to strain QP328	The plasmid was synthesized by Twist Bioscience. The sequence is attached below in Supplementary Data 3 as tLC-002.
pLC017	Restoration of A455V in XylE from strain QP478; also used to introduce the A62V mutation in XylE to strain QP328	The plasmid was synthesized by Twist Bioscience. The sequence is attached below in Supplementary Data 3 as tLC-003.
pLC025	Introducing the G®A mutation in the promoter region of PP_2569 to strain QP328 and LC091	A fragment of 1418 bp for introducing G®A mutation to promoter region of PP_2569 was amplified from genomic DNA of QP478 using primers oLC-0181 and oLC-0182. The backbone was amplified from pK18sb using primers oLC-0005 and oLC-0006.
pLC028	Plasmid for gene insertion at ΔpykF locus driven by Plac promoter	The backbone including the upstream or downstream targeting region was amplified from plasmid pCJ075 using primers oLC-0196 and oLC-0197 (pCJ075 was used for deleting pykF in P. putida). The fragment containing terminators and the Plac promoter was amplified from plasmid pQP154 using oLC-0195 and oLC-0198. The fragment was inserted to the backbone using Gibson assembly. After Sanger sequencing, a…
pLC030	Genomic overexpression of PP_5056 (gpmI) at the ΔpykF locus in strain LC100	A fragment of 1601 bp for introducing PP_5056 was amplified from the genomic DNA of QP328, using primers oLC-0203 and oLC-0204. The backbone was amplified from pLC028 using oLC-0199 and oLC-0200. The fragment was inserted to the backbone using Gibson assembly.
pLC038	Plasmid for gene insertion at ΔpykF locus driven by Ptac promoter	Plac promoter in pLC028 was replaced with Ptac promoter. The backbone was amplified from plasmid pLC028 using primers oLC-0199 and oLC-0218. The fragment containing Ptac promoter was amplified from pQP154 using primers oLC-0217 (containing sequence to introduce the Ptac promoter) and oLC-0220. The fragment was inserted to the backbone using Gibson assembly.
pLC042	Genomic overexpression of PP_5085 (maeB) at the ΔpykF locus in strain LC100	A fragment of 1402 bp for introducing PP_5085 was amplified from the genomic DNA of QP328, using primers oLC-0205 and oLC-0206. The backbone was amplified from pLC038 using oLC-0199 and oLC-0219. The fragment was inserted to the backbone using Gibson assembly.
pLC043	Genomic overexpression of PP_5150 (rpiA) at the ΔpykF site in strain LC100	A fragment of 741 bp for introducing PP_5150 was amplified from the genomic DNA of QP328, using primers oLC-0203 and oLC-0204. The backbone was amplified from pLC038 using oLC-0199 and oLC-0219. The fragment was inserted to the backbone using Gibson assembly.
pLC052	Deletion of PP_5050–PP_5242 from strain QP478	The 747 bp homology arm upstream PP_5050 was amplified from QP478 gDNA with primers oLC-0235 and oLC-0236, which contain overlaps to the pK18msB backbone and the homology arm downstream of PP_5242, respectively. The 747 bp downstream homology arm was amplified from QP478 gDNA with primers oLC-0237 and oLC-0238, which include overlaps to the upstream homology arm and the pK18msB backbone, respecti…
pLC053	Deletion of PP_5084–PP_5242 from strain QP478	The 761 bp homology arm upstream PP_5084 was amplified from QP478 gDNA with primers oLC-0239 and oLC-0240 which contain overlaps to the pK18msB backbone and the homology arm downstream PP_5242, respectively. The 747 bp downstream homology arm was amplified from QP478 gDNA with primers oLC-0237 and oLC-0238 which include overlaps to the upstream homology arm and the pK18msB backbone, respectively.…
pLC056	Genomic overexpression of PP_5079 (aroK) and PP_5078 (aroB) in an operon at the ΔpykF locus	A fragment of 1788 bp containing PP_5079 and PP_5078 was amplified from the genomic DNA of QP328, using primers oLC-0244 and oLC-0246. The backbone was amplified from pLC038 using oLC-0199 and oLC-0219. The fragment was inserted to the backbone using Gibson assembly.
pLC067	Genomic overexpression of PP_5079 (aroK) at the ΔpykF locus	A fragment of 594 bp containing PP_5079 was amplified from the genomic DNA of QP328, using primers oLC-0244 and oLC-0280. The backbone was amplified from pLC038 using oLC-0199 and oLC-0219. The fragment was inserted to the backbone using Gibson assembly.
pLC068	Genomic overexpression of PP_5078 (aroB) at the ΔpykF locus	A fragment of 1234 bp containing PP_5079 was amplified from the genomic DNA of QP328, using primers oLC-0246 and oLC-0281. The backbone was amplified from pLC038 using oLC-0199 and oLC-0219. The fragment was inserted to the backbone using Gibson assembly.
pLC088	Deletion of PP_5079 (aroK) at the ΔpykF locus from strain LC168	The plasmid was synthesized by Twist Bioscience. The sequence is attached below in the Supplementary Data 3 as tLC-008.
Reference
1. Schäfer A, Tauch A, Jäger W, Kalinowski J, Thierbach G, Pühler A. Small mobilizable multi-purpose cloning vectors derived from the Escherichia coli plasmids pK18 and pK19: selection of defined deletions in the chromosome of Corynebacterium glutamicum. Gene 145, 69-73 (1994).
2. Jayakody LN, et al. Thermochemical wastewater valorization via enhanced microbial toxicity tolerance. Energy Environ. Sci. 11, 1625-1638 (2018).
3. Johnson CW, et al. Innovative chemicals and materials from bacterial aromatic catabolic pathways. Joule 3, 1523-1537 (2019).
4. Elmore JR, et al. Engineered Pseudomonas putida simultaneously catabolizes five major components of corn stover lignocellulose: Glucose, xylose, arabinose, p-coumaric acid, and acetic acid. Metab. Eng. 62, 62-71 (2020).
5. Jha RK, et al. Sensor-enabled alleviation of product inhibition in chorismate pyruvate-lyase. ACS Synth. Biol. 8, 775-786 (2019).
