# Supplementary material for: Muconic acid production from glucose and xylose in Pseudomonas putida via evolution and metabolic engineering
Source: Nat Commun. 2022 Aug 22;13:4925. doi: 10.1038/s41467-022-32296-y (PMC9395534; doi:10.1038/s41467-022-32296-y)
Supplement: Supplementary file 6 — Supplementary Data 4 [file 41467_2022_32296_MOESM6_ESM.xlsx]

## Sheet: Sheet1
Supplementary Data 4. Oligonucleotides used in this study
Oligo	Sequence (5’-3’)
oCHC-107	AGATCAAAGGATCTTCTTGAGATCCTTTTTTTCTGCGC
oCHC-108	TTTCTACGGGGTCTGATTATTTGTTAACTGTTAATTGTCCTTG
oCHC-109	AACAAATAATCAGACCCCGTAGAAACGGCCAGCCTCGCAGAGCAG
oCHC-110	GGATCTCAAGAAGATCCTTTGATCTCTTTTCCGCTGCATAACCCTGCTTCGG
oJE-1365	CATTCGAGTGGGAGCGTTAT
oJE-1366	TTCTGGTTCCACTGGGTTTC
oJE-1367	CGAGGTCATTGGCATGTAGA
oJE-1368	CGAAGTCATCCTGCTCAACC
oQP-036	CGATACGGTGTGCCACAAACC
oQP-350	GCGTTCATCCGTCATCCACTC
oQP-351	TTTGCAAGCAGCAGATTACG
oQP-430	CGTTGTAAAACGACGGCCAGTGCCAAGCTTGTGATGCACAACGCCGAC
oQP-433	GCTATGACATGATTACGAATTCCATCAACGCCGTCACCC
oQP-519	TACACTTTATGCTTCCGGCTCGTATGTTGTGGTGATCAGACCTGGAATTGTGAG
oQP-520	CACAACATACGAGCCGGAAGCATAAAGTGTAAAGCGTTTATTTTGAAGTTTTTTGCGAG
oQP-521	AGGAAACAGCTATGACATGATTACGAATTCCTGGTCATTACCCGCTTCCTTG
oQP-522	CGTTGTAAAACGACGGCCAGTGCCAAGCTTCTGTCTATAGGGTGATGCCGTAACA
oQP-525	GGGTTCCAGCTTGTCCAATGG
oQP-526	CCAACGGTAGAAGGTAACTGTG
oQP-2172	GAAGATGTAGCTGCTGTTATACTG
oLC-0005	ACTGGCCGTCGTTTTACAACGT
oLC-0006	GTCATAGCTGTTTCCTGTGTGAGGCGT
oLC-0025	CAACCTGCACCATTTCTGCCT
oLC-0026	GTGTACTTGCGCCCGATCATAT
oLC-0027	CCGACAATCAACGCGAGCGT
oLC-0028	TGCATATGATATCTCCTGTGTGACTT
oLC-0037	ACACAGGAAACAGCTATGACTGCCCGTTGTACCTGCTGTT
oLC-0040	GTTGTAAAACGACGGCCAGTTGGAGCAGCAAATTGCAGATTGTGACG
oLC-0041	ACACAGGAAACAGCTATGACCTTGCCTCTGCCGGAAACCC
oLC-0044	GTTGTAAAACGACGGCCAGTCCTGCCGCAAATCGGTATTC
oLC-0107	TTTACCGCAACCCTGAGTG
oLC-0108	GGTCACGTAGATCACCAGAATG
oLC-0109	AGGCATTCGTGAAGTCATGG
oLC-0110	ATGTAACCGCTGAGAACGTC
oLC-0181	ACACAGGAAACAGCTATGACGGCACCACTTCCACCTGGAT
oLC-0182	GTTGTAAAACGACGGCCAGTAGGGTGGCAGTCGTCTGGAT
oLC-0195	GCACACCGTCAACCATTGAGCCT
oLC-0196	CTCAATGGTTGACGGTGTGCTCATGATTGGGCAGTCTCAA
oLC-0197	CTTGTGTTGCTCCCATTCGCGATTGCCGGGGGCGCGTT
oLC-0198	GCGAATGGGAGCAACACAAG
oLC-0199	GATATGGATCCATCAATAAAACGAAAGGCT
oLC-0200	AATTGTTATCCGCTCACAATTCCAGGT
oLC-0203	ATTGTGAGCGGATAACAATTCTTTGAACAACCGTGAGTTTGATTG
oLC-0204	TTTATTGATGGATCCATATCTCAGGCGTCGACCAGAATCG
oLC-0205	ATTGTGAGCGGATAACAATTCGTAGGCTAAAGGCCTTGACAC
oLC-0206	TTTATTGATGGATCCATATCTCAGCCGTTGAACACTTCAT
oLC-0217	AATCATCGGCTCGTATAATGTGTGGAATTGTGAGCGGATAACAATT
oLC-0218	CATTATACGAGCCGATGATTAATTGTCAAGCGTTTATTTTGAAGTTTTTTGCG
oLC-0219	AATTGTTATCCGCTCACAATTCCAC
oLC-0220	TTTATTGATGGATCCATATCCCCAATTTTTGTAACGCCAGCT
oLC-0231	CGCAAGCACCTCTCGGCGAT
oLC-0232	GCCGCATAGGGATTGACGAT
oLC-0235	ACACAGGAAACAGCTATGACTGCTGAACCTGCCACACGAT
oLC-0236	TACGGTGGTGGCGGCAACGCT
oLC-0237	GCGTTGCCGCCACCACCGTAGAGGCCAGTACAGGTTTACAT
oLC-0238	GTTGTAAAACGACGGCCAGTCCTGGCGGCAGGCGCAGAC
oLC-0239	ACACAGGAAACAGCTATGACTTGATACGTCTGCTGAAGTTC
oLC-0240	GATAGCTGGCGTTGAGCGGCT
oLC-0241	GGTCCACCGGACCTGCGTG
oLC-0242	CGTGCTTTCAGCCGCCTGGT
oLC-0243	GAAGTGCTGATCGGCGACCT
oLC-0244	ATTGTGAGCGGATAACAATTGAGTGACCAGGCGATTGCTG
oLC-0246	TTTATTGATGGATCCATATCTCAAAGCTGGGCCACGATC
oLC-0263	ACACAGGAAACAGCTATGACCTCTTGTAATGCATCGCGT
oLC-0264	TGGAGGGTGACGGCATCCCT
oLC-0280	TTTATTGATGGATCCATATCTTAACGGGGCGGCAACTGCT
oLC-0281	ATTGTGAGCGGATAACAATTCCCGGGACTATTCTCGGCCT
oLC-0353	CTACACCTCCCCTTTCGTATTG
oLC-0354	TGGTCGAGCAGGAAAATCTG
