# Supplementary material for: Muconic acid production from glucose and xylose in Pseudomonas putida via evolution and metabolic engineering
Source: Nat Commun. 2022 Aug 22;13:4925. doi: 10.1038/s41467-022-32296-y (PMC9395534; doi:10.1038/s41467-022-32296-y)
Supplement: Supplementary file 7 — Supplementary Data 5 [file 41467_2022_32296_MOESM7_ESM.xlsx]

## Sheet: Sheet1
Supplementary Data 5. Strain construction details in this study
Strain	Genotype	Construction details
CJ522	P. putida KT2440 ΔcatRBC::Ptac:catA ΔpcaHG::Ptac:aroY:ecdB:asbF ΔpykA::aroG-D146N:aroY:ecdB:asbF ΔpykF Δppc Δpgi-1 Δpgi-2 Δgcd	Previously described in Johnson, et al., 2019.1
JE3226	P. putida KT2440 ΔhsdR::Ptac:BxB1int-attB Δgcd ΔampC::xylE A insertion point mutation of PxylE:xylAB:tktA:talB	Previously described in Elmore, et al., 2020.2
JE3692	JE3226 ∆gcd::araE-araCDABE	Previously described in Elmore, et al., 2020.2
LC041	JE3226 Δpgi-1	Deletion of pgi-1 in JE3226 was performed using plasmid pCJ097. Deletion was determined by colony PCR using primers oLC-0071 and oLC-0072 generating a band of 3779 bp for WT and a band of 2099 bp for the deletion.
LC345	JE3226 Δpgi-2	Deletion of pgi-2 in JE3226 was performed using plasmid pCJ098. Deletion was determined by colony PCR using primers oLC-0469 and oLC-0470 generating a band of 3765 bp for WT and a band of 2092 bp for the deletion.
LC347	LC041 Δpgi-2	Deletion of pgi-2 in LC041 was performed using plasmid pCJ098. Deletion was determined by colony PCR using primers oLC-0469 and oLC-0470 generating a band of 3765 bp for WT and a band of 2092 bp for the deletion.
QP328	CJ522 ΔhexR ΔampC::PxylE:xylE:Ptac:xylAB:talB:tktA ∆pgi-1::pgi-1 PP_1736-1737(intergenic)::Plac:ubiC-C22	hexR was deleted in strain CJ522 using plasmid pJE1369, and the deletion was confirmed using flanking primers oJE-1365 and oJE-1366, and internal primers oJE-1367 and oJE-1368. The xylose isomerase pathway including genes xylE-xylAB:talB:tktA was inserted to the genome at the ΔampC locus using plasmid pJE443 and the insertion was confirmed by colony PCR with primers oQP-2172 and oQP-036. ubiC-C22…
QP478	ALE isolate #2:	QP328 was evolved on M9 medium supplemented with 10 mM xylose. Isolate 2 performed the best and was named QP478.
	QP328 xylE-A62V, A455V PPP_2569 G®A duplication of PP_5050–PP_5242
LC061	QP478 with WT restoration of G®A at PPP_2569	The G®A mutation in PPP_2569 was restored to the WT sequence in strain QP478 using plasmid pLC011. Correct restorations were confirmed by Sanger sequencing of the PCR product amplified by primers oLC-0025 and oLC-0026, using oLC0025 as the sequencing primer.
LC078	QP478 with WT restoration of xylE-A455V	The A455V mutation in xlyE were restored using plasmid pLC017. Correct restorations were confirmed by Sanger sequencing of the PCR products amplified by primers oLC-0027 and oLC-0028, using oLC0027 as the sequencing primer.
LC091	QP328 xylE-A62V, A455V	The A62V and A455V mutations in xlyE were introduced into QP328 using plasmid pLC010. Correct restorations were confirmed by Sanger sequencing of the PCR products amplified by primers oLC-0027 and oLC-0028, using oLC-0027 and oLC-0028 as the sequencing primers.
LC092	QP328 PPP_2569 G®A	The G®A mutation in PPP_2569 was introduced into QP328 using plasmid pLC025. Correct restorations were confirmed by Sanger sequencing of the PCR product amplified by primers oLC-0025 and oLC-0026, using oLC-0025 as the sequencing primer.
LC093	QP478 with WT restoration of xylE-A62V	The A455V mutation in xlyE was restored using plasmid pLC016. Correct restorations were confirmed by Sanger sequencing of the PCR products amplified by primers oLC-0027 and oLC-0028, using oLC-0028 as the sequencing primer.
LC100	LC092 xylE-A62V, A455V	The A62V and A455Vmutations in xlyE were introduced into LC092 using plasmid pLC010. Correct restorations were confirmed by Sanger sequencing of the PCR products amplified by primers oLC-0027 and oLC-0028, using oLC-0027 and oLC-0028 as the sequencing primers.
LC111	JE3692 xylE-A62V, A455V	The A62V and A455V mutations in xlyE were introduced into JE3692 using plasmid pLC010. Correct restorations were confirmed by Sanger sequencing of the PCR products amplified by primers oLC-0027 and oLC-0028, using oLC-0027 and oLC-0028 as the sequencing primers.
LC147	LC100 ΔpykF::Plac:gpmI	A fragment overexpressing PP_5056 (gpmI) driven by Plac promoter was inserted to the genome of LC100 using the plasmid pLC030. The insertion was confirmed by colony PCR with primers oLC-0231 and oLC-0232 generating bands of 1585 bp for WT and 3331 bp for the replacement.
LC150	LC100 ΔpykF::Ptac:maeB	A fragment overexpressing PP_5085 (maeB) driven by Ptac promoter was inserted to the genome of LC100 using the plasmid pLC042. The insertion was confirmed by colony PCR with primers oLC-0231 and oLC-0232 generating bands of 1585 bp for WT and 3132 bp for the replacement.
LC151	LC100 ΔpykF::Ptac:rpiA	A fragment overexpressing PP_5150 (rpiA) driven by Ptac promoter was inserted to the genome of LC100 using the plasmid pLC043. The insertion was confirmed by colony PCR with primers oLC-0231 and oLC-0232 generating bands of 1585 bp for WT and 2471 bp for the replacement.
LC168	LC100 ΔpykF::Ptac:aroK:aroB	A fragment overexpressing an operon containing genes PP_5079 (aroK) and PP_5078 (aroB) driven by Ptac promoter was inserted to the genome of LC100 using the plasmid pLC056. The insertion was confirmed by colony PCR with primers oLC-0231 and oLC-0232 generating bands of 1585 bp for WT and 3501 bp for the replacement.
LC171	QP478 ΔPP_5050–PP_5242	Deletion of PP_5050–PP_5242 was performed using plasmid pLC052. Deletion was determined by colony PCR using primers oLC-0242 and oLC-0243 generating no band for WT (too large) and a band of 1562 bp for the deletion.
LC173	QP478 ΔPP_5084–PP_5242	Deletion of PP_5050–PP_5242 was performed using plasmid pLC053. Deletion was determined by colony PCR using primers oLC-0242 and oLC-0241 generating no band for WT (too large) and a band of 1595 bp for the deletion.
LC199	LC100 ΔpykF::Ptac:aroK	A fragment overexpressing PP_5079 (aroK) driven by Ptac promoter was inserted to the genome of LC100 using the plasmid pLC067. The insertion was confirmed by colony PCR with primers oLC-0231 and oLC-0232 generating bands of 1585 bp for WT and 2307 bp for the replacement.
LC224	LC100 ΔpykF::Ptac:aroB	aroK was deleted from the genome of strain LC168 using plasmid pLC088. Deletion was determined by colony PCR using primers oLC-0231 and oLC-0232 generating bands of 3501 bp for WT and 2947 bp for the replacement.
LC349	QP328 ΔpykF::Ptac:aroB	A fragment overexpressing PP_5078 (aroB) driven by Ptac promoter was inserted to the genome of QP328 using the plasmid pLC068. The insertion was confirmed by colony PCR with primers oLC-0231 and oLC-0232 generating bands of 1585 bp for WT and 2947 bp for the replacement.
Reference
1. Johnson CW, et al. Innovative chemicals and materials from bacterial aromatic catabolic pathways. Joule 3, 1523-1537 (2019).
2. Elmore JR, et al. Engineered Pseudomonas putida simultaneously catabolizes five major components of corn stover lignocellulose: Glucose, xylose, arabinose, p-coumaric acid, and acetic acid. Metab. Eng. 62, 62-71 (2020).
