# Supplementary material for: Muconic acid production from glucose and xylose in Pseudomonas putida via evolution and metabolic engineering
Source: Nat Commun. 2022 Aug 22;13:4925. doi: 10.1038/s41467-022-32296-y (PMC9395534; doi:10.1038/s41467-022-32296-y)
Supplement: Supplementary file 9 — Source Data [file 41467_2022_32296_MOESM9_ESM.xlsx]

## Sheet: Figure 1c
Figure 1c
Hours	Muconate (mM)			Glucose (mM)			Xylose (mM)			OD600
0	0	0	0	31.3407	31.0335	30.5921	15.3531	15.1813	15.1582	0.1	0.1	0.1
18	0.356942	0.361349	0.390074	31.1041	31.1358	30.9527	14.1645	13.9661	13.8792	0.0928	0.0956	0.0986
24	0.443008	0.484296	0.45249	31.1375	30.3885	30.7599	15.1065	14.1795	14.1939	0.0993	0.104	0.1107
42	1.66301	1.59793	1.5857	25.7874	26.6726	29.0701	18.6431	14.6634	13.8635	0.3898	0.3635	0.3251
48	4.07531	3.95997	3.86059	14.9002	13.0804	15.5064	13.9987	11.6612	13.4478	1.5335	1.4658	1.2737
66	8.54573	8.5948	8.34117	0	0	0	12.0779	12.18	11.2847	2.655	2.5758	2.5924
72	8.5303	8.71934	9.01181	0	0	0	11.9542	11.9802	12.2143	2.6374	2.5723	2.5071
	Selected for yield calculation
Yield calculation
	Muconate	Glucose + xylose consumed		mol%	STDEV	Average
Sample 1	8.54573	34.6159	0.246873	24.6873	0.959779	25.5557
Sample 2	8.71934	34.3369	0.253935	25.3935
Sample 3	9.01181	33.8966	0.265862	26.5862
				carbon %
				25.0828	0.956634	25.9513
				25.7943
				26.9767

## Sheet: Figure 2b
Figure 2b_xylose
well	fit_error_occured	term	estimate	std.error	statistic	p.value
LC091_X_1	FALSE	Lag	43.21	0.251911	171.529	0
LC091_X_2	FALSE	Lag	44.3771	0.200037	221.845	0		Strain>	QP328-1	QP328-2	QP328-3			LC091-1	LC091-2	LC091-3			L0092-1	L0092-2	L0092-3			LC100-1	LC100-2	LC100-3			QP478-1	QP478-2	QP478-3
LC091_X_3	FALSE	Lag	43.8125	0.225734	194.089	0		Absolute growth rate (μA)						0.0154995	0.0160104	0.0150364			0.00574402	0.00597844	0.0036391			0.0112092	0.0112607	0.011032			0.0129122	0.0130546	0.011778
LC100_X_1	FALSE	Lag	60.9035	0.27879	218.457	0							Average	0.0155154				Average	0.00512052				Average	0.0111673				Average	0.0125816
LC100_X_2	FALSE	Lag	62.1571	0.236981	262.287	0							STDEV	0.000487194				STDEV	0.00128829				STDEV	0.000119983				STDEV	0.000699608
LC100_X_3	FALSE	Lag	61.9916	0.247606	250.364	0
LC092_X_1	FALSE	Lag	100	18.3457	5.45088	7.49e-08		Lag (λ, hour)						43.21	44.3771	43.8125			100	100	100			60.9035	62.1571	61.9916			37.5566	37.9754	36.8837
LC092_X_2	FALSE	Lag	100	16.1496	6.19211	1.14e-09							Average	43.7999				Average	100				Average	61.6841				Average	37.4719
LC092_X_3	FALSE	Lag	100	51.6964	1.93437	0.0535657							STDEV	0.583654				STDEV	0				STDEV	0.681034				STDEV	0.550795
QP478_X_1	FALSE	Lag	37.5566	0.692147	54.2611	3.65e-182
QP478_X_2	FALSE	Lag	37.9754	0.674413	56.3089	1.18e-187
QP478_X_3	FALSE	Lag	36.8837	0.648922	56.8383	4.76e-189
LC091_X_1	FALSE	Mu	0.0154995	0.000113	137.113	0
LC091_X_2	FALSE	Mu	0.0160104	9.95e-05	160.845	0
LC091_X_3	FALSE	Mu	0.0150364	0.000101	148.238	0
LC100_X_1	FALSE	Mu	0.0112092	8.19e-05	136.803	0
LC100_X_2	FALSE	Mu	0.0112607	6.86e-05	164.234	0
LC100_X_3	FALSE	Mu	0.011032	7.06e-05	156.237	0
LC092_X_1	FALSE	Mu	0.00574402	0.00142477	4.03153	6.3e-05
LC092_X_2	FALSE	Mu	0.00597844	0.00140954	4.24142	2.59e-05
LC092_X_3	FALSE	Mu	0.0036391	0.00167322	2.1749	0.0300508
QP478_X_1	FALSE	Mu	0.0129122	0.000445	29.0426	6.19e-99
QP478_X_2	FALSE	Mu	0.0130546	0.000432	30.1945	1.89e-103
QP478_X_3	FALSE	Mu	0.011778	0.000328	35.8693	1.16e-124
Figure 2b_glucose + xylose
QP328_GX_1	FALSE	Lag	24.1155	0.157072	153.531	0
QP328_GX_2	FALSE	Lag	23.6909	0.156435	151.443	0
QP328_GX_3	FALSE	Lag	25.0476	0.1885	132.878	0						Strain>		QP328-1	QP328-2	QP328-3			LC091-1	LC091-2	LC091-3			L0092-1	L0092-2	L0092-3			LC100-1	LC100-2	LC100-3			QP478-1	QP478-2	QP478-3
LC091_GX_1	FALSE	Lag	19.9909	0.310173	64.4507	9.9e-265						Absolute growth rate (μA)		0.0251728	0.0238279	0.02799			0.032029	0.0308417	0.0304106			0.0296518	0.0284831	0.0299284			0.0265175	0.0383588	0.026			0.0454908	0.0460759	0.0452441
LC091_GX_2	FALSE	Lag	19.392	0.308725	62.8131	4.05e-259							Average	0.0256636				Average	0.0310938				Average	0.0293544				Average	0.0302921				Average	0.0456036
LC091_GX_3	FALSE	Lag	19.491	0.301732	64.5971	3.16e-265							STDEV	0.00212398				STDEV	0.000838136				STDEV	0.000767164				STDEV	0.00699075				STDEV	0.000427234
LC100_GX_1	FALSE	Lag	47.2576	0.132453	356.788	0
LC100_GX_2	FALSE	Lag	50.9221	0.196884	258.64	0						Lag (λ, hour)		24.1155	23.6909	25.0476			19.9909	19.392	19.491			24.0729	23.8484	24.3174			47.2576	50.9221	46.6259			17.9006	17.9411	18.1175
LC100_GX_3	FALSE	Lag	46.6259	0.154162	302.448	0							Average	24.2846				Average	19.6246				Average	24.0796				Average	48.2686				Average	17.9864
LC092_GX_1	FALSE	Lag	24.0729	0.450922	53.386	1.46e-224							STDEV	0.693993				STDEV	0.321025				STDEV	0.234575				STDEV	2.31967				STDEV	0.115327
LC092_GX_2	FALSE	Lag	23.8484	0.432007	55.2037	1.53e-231
LC092_GX_3	FALSE	Lag	24.3174	0.407943	59.6097	8.08e-248
QP478_GX_1	FALSE	Lag	17.9006	0.263119	68.0324	1.23e-276
QP478_GX_2	FALSE	Lag	17.9411	0.26022	68.9458	1.36e-279
QP478_GX_3	FALSE	Lag	18.1175	0.222842	81.3023	0
QP328_GX_1	FALSE	Mu	0.0251728	0.000142	176.691	0
QP328_GX_2	FALSE	Mu	0.0238279	0.000124	191.735	0
QP328_GX_3	FALSE	Mu	0.02799	0.000219	127.685	0
LC091_GX_1	FALSE	Mu	0.032029	0.000318	100.59	0
LC091_GX_2	FALSE	Mu	0.0308417	0.000284	108.694	0
LC091_GX_3	FALSE	Mu	0.0304106	0.000266	114.246	0
LC100_GX_1	FALSE	Mu	0.0265175	0.000146	182.061	0
LC100_GX_2	FALSE	Mu	0.0383588	0.000429	89.4425	0
LC100_GX_3	FALSE	Mu	0.026	0.000158	164.495	0
LC092_GX_1	FALSE	Mu	0.0296518	0.000688	43.0798	7.48e-182
LC092_GX_2	FALSE	Mu	0.0284831	0.000599	47.5658	4.02e-201
LC092_GX_3	FALSE	Mu	0.0299284	0.000617	48.5	5.32e-205
QP478_GX_1	FALSE	Mu	0.0454908	0.00110355	41.2221	1.48e-173
QP478_GX_2	FALSE	Mu	0.0460759	0.00110919	41.5401	5.47e-175
QP478_GX_3	FALSE	Mu	0.0452441	0.000907	49.8966	1.03e-210

## Sheet: Figure 2c
Figure 2c_LC091
Hours	Muconate (mM)			Xylose (mM)			OD600
0	0.02533	0.02608	0.02572	30.6617	30.6324	30.7361	0.1	0.1	0.1
24							0.1309	0.135	0.1374
48	1.11969	1.13838	1.13689	27.5796	27.5431	27.4286	0.2345	0.2542	0.2421
72				20.0165	16.923	18.4614	0.3555	0.4095	0.3814
96	3.42063	3.88101	3.66469	9.89492	0	5.14858	0.533	0.7263	0.5997
120	5.99439	7.25983	6.79402	0	0	0	1.1938	2.1406	1.6407
144	8.70207	7.95749	8.68427	0	0	0	2.1283	2.1082	1.9306
168	8.95684	8.1421	8.74002				1.9087	1.9568	1.8429
	Selected for yield calculation
Yield calculation
	Muconate	Glucose + xylose consumed		mol%	STDEV	Average (%)
Sample 1	8.95684	30.6617	0.292118	29.2118	1.35226	28.0758
Sample 2	8.1421	30.6324	0.265801	26.5801
Sample 3	8.74002	30.7361	0.284357	28.4357
				carbon %
				35.0541	1.62271	33.691
				31.8961
				34.1228
Figure 2c_LC100
Hours	Muconate (mM)			Xylose (mM)			OD600
0	0.02828	0.02596	0.02604	30.78	30.84	30.78	0.1	0.1	0.1
24							0.0866	0.0947	0.0867
48	1.12805	1.07249	1.05098	28.13	28.22	28.37	0.1567	0.1583	0.1569
72				23.08	23.07	23.28	0.2337	0.2332	0.2366
96	3.21457	3.16273	3.17004	18.31	18.13	17.94	0.2878	0.3236	0.3335
120	4.82547	4.89023	4.88844	11.86	11.43	10.92	0.4988	0.5137	0.5271
144	7.41216	7.50329	7.67395	2.97	0	0	0.6638	0.6719	0.7328
168	10.6608	10.8696	11.4224	0	0	0	1.0325	1.0459	1.1351
192	12.6392	12.6333	12.6992	0	0	0	0.9865	1.0002	0.9678
	Selected for yield calculation
Yield calculation
	Muconate	Glucose + xylose consumed		mol%	STDEV	Average (%)
Sample 1	12.6392	30.78	0.41063	41.063	0.149561	41.095
Sample 2	12.6333	30.84	0.40964	40.964
Sample 3	12.6992	30.78	0.41258	41.258
				carbon %
				49.2756	0.179473	49.314
				49.1568
				49.5096
Figure 2c_QP478
Hours	Muconate (mM)			Xylose (mM)			OD600
0	0	0	0	30.8551	30.7321	30.7441	0.1	0.1	0.1
24							0.0359	0.0419	0.0353
48	2.96293	3.37583	2.56037	23.9961	22.926	24.8919	0.0944	0.145	0.0817
72	7.86834	9.29782	5.74813	12.4304	8.72256	17.9649	0.4275	0.5844	0.2753
96	13.5384	13.079	13.447	0	0	0	1.0708	1.1734	0.9735
120	13.7619	13.5989	13.1933	0	0	0	1.028	1.0495	1.1009
144
168
192
	Selected for yield calculation
Yield calculation
	Muconate	Glucose + xylose consumed		mol%	STDEV	Average (%)
Sample 1	13.7619	30.8551	0.446018	44.6018	0.434063	44.1967
Sample 2	13.5989	30.7321	0.442499	44.2499
Sample 3	13.447	30.7441	0.437385	43.7385
				carbon %
				53.5221	0.520876	53.0361
				53.0999
				52.4862

## Sheet: Figure 2d
Figure 2d_LC091
Hours	Muconate (mM)			Glucose (mM)			Xylose (mM)			OD600
0	0	0	0	36.1675	35.5879	36.1863	18.1034	17.8001	18.0985	0.1	0.1	0.1
16.5
20.5
24	0.810648	0.780781	0.737692	33.8259	32.3165	34.5728	16.5912	15.988	17.0657	0.281	0.291	0.283
41	2.95603	3.2411	2.78069	25.1875	25.4972	26.2366	13.0033	13.1134	13.2146	1.233	1.172	1.155
44.5	4.15512	4.27268	3.84851							2.152	2.151	1.978
48	5.31577	5.32086	4.8393	14.9518	15.2538	17.2739	8.87989	8.52017	9.13126	3.062	2.889	2.632
67	9.84648	9.76026	9.7192	0	0	0	0	0	0	4.972	4.689	4.776
72	9.342	9.50626	9.66729	0	0	0	0	0	0	4.792	4.6	4.646
89	10.1013	10.0189	9.57177	0	0	0	0	0	0	4.41	4.235	4.297
95.5
100.5
114.5
120
	Selected for yield calculation
Yield calculation
	Muconate	Glucose + xylose consumed		mol%	STDEV	Average (%)
Sample 1	10.1013	54.2709	0.186127	18.6127	0.459904	18.4277
Sample 2	10.0189	53.388	0.187663	18.7663
Sample 3	9.7192	54.2848	0.179041	17.9041
				carbon %
				19.7084	0.487101	19.5121
				19.8704
				18.9575
Figure 2d_LC100
Hours	Muconate (mM)			Glucose (mM)			Xylose (mM)			OD600
0	0	0	0	36.0522	36.2555	35.7176	18.0461	18.132	17.8775	0.1	0.1	0.1
16.5
20.5
24	0.636865	0.668072	0.586689	35.2247	35.0924	35.1503	17.3048	17.2561	17.2634	0.174	0.161	0.15
41	1.19069	1.08467	1.23424	35.005	34.8285	34.8517	16.6979	16.6027	16.6739	0.186	0.168	0.166
44.5
48	1.39378	1.4822	1.22908	34.4683	34.4131	34.2707	16.2872	16.3013	16.2515	0.29	0.277	0.265
67	2.72576	3.12727	2.50756	31.8649	31.3249	32.4886	14.6971	14.7037	14.9429	0.439	0.467	0.409
72	3.56611	4.15834	3.07689	31.2579	29.0663	31.1194	14.4994	14.1276	14.4652	0.506	0.589	0.475
89	9.14775	12.5842	8.66341	15.6942	3.06928	16.009	10.5924	9.61289	11.3323	1.773	2.413	1.843
95.5	13.2752	14.8516	12.3804	4.56151	0	4.2189	8.3812	5.74669	9.0028	2.381	2.956	2.555
100.5	16.267	16.9904	15.0897	0	0	0	4.91047	1.92671	5.87343	2.776	2.727	2.723
114.5	18.7037	17.7563	17.4675	0	0	0	0	0	0	2.769	2.771	2.783
120	18.7251	18.019	17.5689	0	0	0	0	0	0	2.604	2.599	2.648
	Selected for yield calculation
Yield calculation
	Muconate	Glucose + xylose consumed		mol%	STDEV	Average (%)
Sample 1	18.7251	54.0983	0.346131	34.6131	0.972688	33.5082
Sample 2	18.019	54.3875	0.331307	33.1307
Sample 3	17.5689	53.595	0.327809	32.7809
				carbon %
				36.6507	1.03021	35.4804
				35.0799
				34.7106
Figure 2d_QP478
Hours	Muconate (mM)			Glucose (mM)			Xylose (mM)			OD600
0	0	0	0	36.6369	36.5355	36.3853	18.1853	18.1466	17.8812	0.1	0.1	0.1
16.5	1.46712	1.77802	1.36154	26.3258	24.3461	25.0355	17.087	16.978	17.2303	0.65	0.718	0.682
20.5	3.22773	3.44848	3.0365	17.8732	17.1707	16.7109	16.1231	15.8228	16.1869	1.315	1.445	1.479
24	6.02998	5.65439	4.97596	8.3947	7.47784	6.31392	14.2056	13.6751	14.2669	1.817	2.036	2.162
41	18.2733	18.6632	18.9953	0	0	0	0	0	0	2.513	2.57	2.519
44.5	18.5081	17.5883	17.7966	0	0	0	0	0	0	2.52	2.504	2.425
48	17.6862	17.808	18.2484	0	0	0	0	0	0	2.521	2.501	2.531
	Selected for yield calculation
Yield calculation
	Muconate	Glucose + xylose consumed		mol %	STDEV	Average (%)
Sample 1	18.5081	54.8222	0.337602	33.7602	0.638464	34.298
Sample 2	18.6632	54.6821	0.341303	34.1303
Sample 3	18.9953	54.2666	0.350036	35.0036
				carbon %
				35.7359	0.667748	36.3007
				36.1285
				37.0376

## Sheet: Figure 3a-e
Figure 3a-e
Z score_Intracellular
Metabolite	LC091_1_4_OD_CP_R1_13	LC091_1_4_OD_CP_R2_14	LC091_1_4_OD_CP_R3_15	LC091_1_4_OD_CP_R4_16	LC100_1_4_OD_CP_R1_1	LC100_1_4_OD_CP_R2_2	LC100_1_4_OD_CP_R3_3	LC100_1_4_OD_CP_R4_4	LC091_1_2_OD_CP_R1_17	LC091_1_2_OD_CP_R2_18	LC091_1_2_OD_CP_R3_19	LC091_1_2_OD_CP_R4_20	LC100_1_2_OD_CP_R1_5	LC100_1_2_OD_CP_R2_6	LC100_1_2_OD_CP_R3_7	LC100_1_2_OD_CP_R4_8	LC091_3_4_OD_CP_R1_21	LC091_3_4_OD_CP_R2_22	LC091_3_4_OD_CP_R3_23	LC091_3_4_OD_CP_R4_24	LC100_3_4_OD_CP_R1_9	LC100_3_4_OD_CP_R2_10	LC100_3_4_OD_CP_R3_11	LC100_3_4_OD_CP_R4_12
1,3-dihydroxyacetone	0.544179	0.315147	0.759886	1.1161	0.402795	0.0061434	-0.543993	-0.966353	0.516168	0.83623	0.42041	-0.691871	1.17085	0.453157	-1.24487	-1.69944	-1.6306	-0.771094	-0.270012	-1.48638	1.09533	0.249289	2.11481	-0.695882
3,4-dihydroxybenzoic acid (protocatechuic acid)	-0.18193	-0.106895	-0.197939	-1.08309	-1.23131	-1.22367	-0.58725	-1.3954	0.563599	-0.328456	0.192378	-0.331475	-0.300235	-0.40324	-0.500642	-0.861732	1.93132	0.912773	1.70073	1.43052	0.0815285	-0.0400239	2.24265	-0.282214
3-hydroxydecanoic acid*	-0.0359936	-0.19938	-0.941908	-0.723016	-0.770375	-1.02018	-0.784783	-0.583716	-0.1146	0.113629	1.02287	0.466031	0.464562	-0.365932	-0.148432	-0.179224	-0.167546	-0.96926	-0.730059	0.937955	1.20879	0.562801	-0.610659	3.56843
3-phosphoglyceric acid	-0.112331	0.158937	-0.106989	-0.328693	-0.941424	-0.948156	-0.935455	-0.942183	1.2158	0.230378	0.542304	-0.0214622	-0.823201	-0.852518	-0.923522	-0.911037	2.37533	1.41394	1.73567	1.70966	-0.486342	-0.537899	0.016794	-0.527605
4-aminobutyric acid (GABA)	0.407686	0.112381	-0.24252	-0.394423	-0.719605	-0.68587	-0.632612	-0.594153	-0.0737294	-0.38226	-0.0592436	-0.206935	-0.696223	-0.691539	-0.630447	-0.684847	2.79417	0.837495	1.00814	0.14029	-0.517473	-0.456775	2.91801	-0.549515
4-hydroxybenzoic acid	-0.595035	-0.82321	0.146246	-0.898647	-1.29632	-0.850875	-0.946528	-0.694084	-0.409372	-0.0633575	0.132002	-0.366915	1.13055	-0.892073	-0.572026	-0.460267	0.346481	0.41748	0.604896	-0.0522364	0.0978166	1.08458	2.84545	2.11545
5-aminovaleric acid	0.927411	2.63576	0.520984	0.213016	-0.749034	-0.5184	-0.640389	-0.660121	0.427516	-0.724778	-0.441615	0.395546	-0.528974	-0.697741	-0.748566	-0.693865	2.90164	-0.16477	0.0729296	-0.421913	-0.704528	-0.738989	-0.37936	0.718243
anthranilic acid	-0.536665	-0.656111	-0.500389	-0.62432	-0.687753	-0.677922	-0.60547	-0.626956	0.258845	-0.107287	-0.0834031	-0.315774	-0.354848	-0.404278	-0.539776	-0.635775	-0.19047	0.0978019	-0.122727	-0.335286	3.15914	2.11948	0.371033	1.99892
beta-glycerolphosphate	0.208886	-0.901615	-0.312689	-0.97028	-0.850285	-1.09782	-0.385874	-1.12575	0.310991	-0.863291	-0.616186	1.13663	-0.673404	-0.387019	0.1008	-1.17989	0.871745	1.73525	2.45961	0.781741	0.673495	-0.762057	1.10896	0.738058
boric acid	-1.38919	-1.42104	0.936272	1.4577	0.7359	-0.308255	-0.0515372	-0.171158	1.53912	-1.27451	0.705466	-0.661955	1.38025	0.544643	0.778725	-1.56368	-1.01454	-0.398583	-0.167254	-1.53454	1.18806	0.236686	0.0576188	0.395796
carbonate ion	1.7155	-1.05879	1.63977	-0.838783	-1.14647	0.444004	0.465113	0.184462	-0.888399	-0.978645	0.652828	0.672523	-1.04626	0.89778	0.670526	-1.81736	0.46746	-0.235544	-1.14599	1.12229	-0.96688	0.601628	1.06467	-0.475417
cis,cis-muconic acid	-0.397915	-0.451984	-0.414847	-0.478718	-0.499091	-0.480561	-0.373331	-0.433249	-0.372328	-0.471822	-0.444456	-0.390544	-0.212932	-0.319848	-0.289696	-0.424888	-0.199614	-0.232888	-0.0494658	-0.268675	1.63901	0.478013	4.00588	1.08395
citric acid	-0.297009	-0.04097	-0.498196	-0.474234	-0.759263	-0.784473	-0.737647	-0.77165	0.271057	-0.063858	0.578543	-0.42011	-0.730003	-0.729076	-0.686332	-0.769493	2.98636	0.831129	2.05564	1.6259	-0.157444	-0.552306	0.59717	-0.473732
D-fructose-6-phosphate	-0.455256	-0.0938906	-0.449088	-0.151685	-0.504707	-0.485024	-0.519498	-0.41828	-0.020033	-0.355704	-0.126493	-0.427886	-0.190038	-0.347827	-0.5128	-0.473395	0.200491	-0.111678	0.224021	0.393379	0.0418138	0.22969	4.51001	0.0438723
D-galactose	-0.631444	-0.442022	-0.99016	-0.459354	-0.981438	-1.02673	-1.12177	-0.699206	0.191658	-0.229901	1.03142	-0.786314	-0.248686	-0.288382	-0.397741	-0.62507	2.11674	1.12803	0.982557	2.66354	0.95941	0.176227	0.129263	-0.450632
D-glucose-6-phosphate	-0.617074	-0.262964	-0.550431	-0.470987	-0.811773	-0.778247	-0.766253	-0.758181	-0.10519	-0.391827	-0.0822031	-0.329391	-0.491303	-0.684228	-0.765275	-0.728009	1.97762	0.33382	1.6635	2.32914	-0.147573	-0.147493	2.26586	0.318461
dihydroxyacetone phosphate	-0.306112	0.766922	-1.16573	-0.0960514	-2.45073	-0.817321	-0.559012	-0.999002	-0.454364	-0.16982	0.536412	-0.396371	-0.0629409	-0.452877	-1.32344	-0.187506	1.40651	0.174344	1.61565	0.973548	0.259528	1.15805	1.45166	1.09866
D-ribose-5-phosphate	-0.473225	-0.149369	-0.602393	-0.297836	-0.85186	-0.797676	-0.684718	-0.882919	-0.268279	-0.465319	0.0963567	-0.526502	-0.242377	-0.401244	-0.735217	-0.838172	1.10389	0.271349	0.681893	0.673165	0.424917	0.787852	3.80871	0.368976
D-ribulose-5-phosphate	-0.579018	-0.549503	-0.513881	-0.437552	-0.629544	-0.500458	-0.535075	-0.454943	-0.244994	-0.527395	-0.417071	-0.555007	0.318727	-0.203831	-0.302999	-0.58913	0.0857925	-0.394177	0.0996354	0.0126825	1.19689	1.59647	3.89327	0.231116
D-xylose	-0.643833	-0.599994	-0.623099	-0.533431	-0.575487	-0.515019	-0.419249	0.38346	-0.573606	-0.582528	-0.558798	-0.631837	1.35805	2.38461	1.94642	-0.550926	-0.607071	-0.606029	-0.540485	-0.594676	2.20226	1.05979	0.271473	-0.449993
D-xylulose	-0.520223	-0.502319	-0.543609	-0.516195	-0.518507	-0.520894	-0.495456	0.431092	-0.485647	-0.526564	-0.481917	-0.543609	1.08368	2.1785	1.96433	-0.531972	-0.503103	-0.497377	-0.49236	-0.520633	2.84867	0.571598	-0.427311	-0.450175
fumaric acid	-0.152467	-0.378331	-0.531096	-0.390468	-0.891898	-1.09424	-0.727993	-1.016	0.827085	-0.249356	-0.15065	-0.0695307	-0.724361	-0.511634	-0.736741	-0.880819	3.14221	0.264574	1.03542	0.952548	0.354804	-0.079822	1.97711	0.0316571
glyceric acid	-0.2797	-0.744562	-0.885538	-0.52044	-1.4251	-1.43637	-1.07342	-0.529975	-0.241848	0.1428	-0.222496	-0.157283	0.265743	0.389983	-0.601703	-1.03833	0.676675	2.73644	0.935905	0.965427	1.58717	-0.242027	1.16143	0.537226
glycerol	0.858801	1.72047	-0.324792	2.12211	-1.69714	-1.01435	-1.27766	-1.47677	0.284487	1.00949	0.0653142	-0.78947	0.0758198	-0.119479	0.582611	-1.68565	0.0538532	0.521771	0.541764	-0.0395364	0.257996	0.998535	-0.638781	-0.0293911
glycerol 3-phosphate	-0.371411	-0.267813	-0.493372	-0.662993	-1.00806	-0.916471	-0.988447	-0.98177	-0.0481617	-0.124043	0.545269	0.321072	-0.615676	-0.737769	-0.949247	-0.696322	1.98353	1.55319	2.22298	2.06876	0.0337135	0.115518	0.00216316	0.0153591
glycine	0.214676	0.485438	-0.449168	-0.38298	-0.72662	-0.554981	-0.690062	-0.663635	0.332512	0.0485119	-0.588978	0.194443	-0.519487	-0.44422	-0.683941	-0.722953	3.67778	1.55162	-0.0788774	1.29568	-0.65105	-0.351679	0.330023	-0.622051
glycolic acid	0.575	0.698026	-0.217104	1.29019	-1.81374	0.0122548	-1.66137	0.537016	-0.4187	-0.0881122	1.82365	-1.53958	0.163379	0.297762	0.821366	-0.916234	-0.265934	-0.135677	-0.998029	-0.421508	-0.203289	2.15276	0.718552	-0.410673
lactic acid	-1.06947	1.25127	-0.0594581	1.73549	-0.0488556	-0.548955	0.427153	0.0476815	2.50554	1.15003	0.268639	-0.879286	0.537377	0.725115	-0.762002	-1.24491	-1.44562	0.261046	-0.906056	-1.35982	-0.0274508	0.359041	-0.362386	-0.554101
L-aspartic acid	-0.118585	0.110998	-0.32927	-0.312529	-0.837628	-0.776926	-0.70357	-0.685313	0.0320797	-0.174616	0.257978	-0.186279	-0.503656	-0.424294	-0.629142	-0.734977	1.48351	0.560392	0.552001	0.238461	-0.269821	-0.402707	3.98334	-0.129448
L-glutamic acid	1.01936	0.467312	-0.168798	-0.30691	-0.714521	-0.629788	-0.620565	-0.665562	0.24284	-0.434006	-0.348357	0.00335594	-0.620356	-0.629272	-0.635562	-0.686432	1.74636	0.30086	0.104828	0.545733	-0.633016	-0.602842	3.67172	-0.406389
L-isoleucine	-0.249436	0.434163	-0.458444	-0.375425	-0.496028	-0.435688	-0.480385	-0.480676	0.735544	-0.275259	-0.483471	0.453862	-0.476698	-0.384431	-0.497445	-0.474553	3.82362	1.89476	-0.415008	0.548866	-0.488614	-0.490177	-0.432893	-0.496184
L-leucine	-0.409277	0.207601	-0.461452	-0.408601	-0.484431	-0.327899	-0.491263	-0.491263	0.857304	-0.0902926	-0.485316	0.38164	-0.477087	-0.440418	-0.471314	-0.490506	3.76283	1.96226	-0.434077	0.690307	-0.469016	-0.46355	-0.491263	-0.474912
L-lysine	-0.00651375	0.125711	-0.602004	-0.473648	-0.968265	-0.784922	-0.856703	-0.792525	-0.0382002	-0.305869	-0.208685	0.0336924	-0.513854	-0.700373	-0.800776	-0.804846	2.54173	1.13775	1.01827	1.45824	-0.567947	-0.295292	2.44316	-0.0381331
L-malic acid	-0.0411318	-0.0886879	-0.6366	-0.60747	-0.806366	-0.750003	-0.828992	-0.394754	0.694295	0.0108955	-0.0246023	-0.750816	-0.605438	-0.427542	-0.742009	-0.749867	3.09581	1.05564	1.68579	1.84987	0.0115729	-0.0752746	-0.212117	-0.662207
L-ornithine	-0.198867	0.040908	-0.904228	-0.240872	-1.23283	-0.516384	-1.25064	-0.605823	-0.314145	-0.193046	0.104574	0.288535	-0.357216	-0.257047	-0.610376	-0.739982	3.52684	1.16531	0.677032	0.846619	-0.906022	0.259412	0.988427	0.429823
L-phenylalanine	-0.241208	0.192712	-0.5213	-0.412591	-1.01802	-0.66306	-0.605342	-0.951519	0.285491	-0.791207	-0.435585	0.518083	-0.514832	-0.851081	-0.796501	-0.761857	2.64475	1.58904	1.292	1.42998	-0.621787	-0.78757	1.18558	0.835828
L-pyroglutamic acid	0.843055	0.594662	-0.221865	-0.224187	-0.959423	-0.701392	-0.575849	-0.634166	0.181433	-0.408042	-0.120227	0.0422892	-0.597757	-0.675895	-0.531405	-0.754926	2.22782	0.114874	0.316313	0.302341	-0.718651	-0.59204	3.41595	-0.322916
L-serine	-0.435401	-0.268524	-0.736339	-0.395858	-0.693565	-0.66052	-0.553519	-0.583713	0.743989	0.152413	0.27243	0.183044	-0.697175	-0.511885	-0.417634	-0.61634	3.36061	2.51395	0.372971	0.288259	-0.0896943	-0.686363	-0.38628	-0.154853
L-threonine	0.246864	0.872602	-0.897123	-0.480099	-0.907651	-0.885608	-0.871976	-0.928998	1.57433	-0.484392	0.209999	-0.150205	-0.899124	-0.859301	-0.5692	-0.696355	2.72116	1.2036	0.678244	0.548972	-0.495733	-0.755147	1.49521	0.329932
L-tyrosine	-0.177321	0.090414	-0.489148	-0.569941	-0.793021	-0.70971	-0.684432	-0.71653	0.416227	-0.441208	-0.474932	0.419008	-0.603796	-0.62899	-0.688333	-0.634911	3.13843	1.37573	1.29878	1.71306	-0.56122	-0.612	0.786073	-0.45223
L-valine	-0.275088	3.53691	-0.506556	-0.375336	-0.517397	-0.29152	-0.548378	-0.510509	0.715019	-0.0871698	-0.594275	0.677277	-0.552284	-0.369997	-0.562984	-0.58423	2.14423	0.861613	-0.437777	0.305776	-0.566147	-0.537259	-0.388006	-0.535915
m-cresol	-0.181317	0.080067	-0.206598	-1.04113	-0.885109	0.216945	0.774246	3.03708	0.461983	0.0543521	0.33181	0.386617	-1.33005	0.62646	1.171	-1.73802	0.566241	0.432339	-0.978469	0.476498	-0.887788	-0.227137	-1.26618	0.12616
myristic acid	-0.726953	1.37765	-1.49874	1.19383	-1.02028	0.954109	-0.50874	0.0537019	-0.443497	1.1675	1.2362	-0.834281	1.85845	0.910306	-1.5589	0.410655	0.393836	-0.820851	-0.617406	0.681387	-0.556628	0.277246	-1.19141	-0.737174
nonanoic acid	-1.19547	0.668521	-1.53257	1.57724	0.116133	-0.801244	-0.0902904	-0.742949	0.560264	0.26613	0.697783	-0.307441	0.328723	1.00589	-1.58834	-0.900449	0.0788829	1.41267	1.98508	0.47052	-1.09243	0.718411	-1.28775	-0.34732
O-phosphocolamine	-0.502849	-0.369191	-0.569845	-0.525338	-0.7433	-0.854525	-0.63952	-0.80941	0.251463	-0.268614	-0.444509	0.321481	-0.624332	-0.704473	-0.658877	-0.632062	1.99264	1.92801	2.59782	1.6765	-0.0377991	-0.392487	0.233285	-0.224069
palmitoleic acid	-0.416066	0.0473889	0.188133	0.130278	-1.00854	-0.865427	-0.516984	-0.834698	0.342757	0.370344	1.04292	1.2201	-0.878487	-0.647816	-1.00918	-0.736538	0.569648	2.2816	2.1379	1.46763	-0.531127	-0.596852	-0.984115	-0.772862
phosphoric acid	-0.647395	0.877039	-0.0253809	0.663107	-1.81605	-1.65408	-1.11525	-1.50988	1.17536	1.20633	0.584544	-0.193109	-0.0410992	0.119809	-1.1748	-1.3143	0.903248	1.49111	0.741735	0.301024	0.673965	1.00095	-0.515777	0.268903
putrescine	0.312461	1.25162	-0.770191	0.16001	-1.04459	-0.468423	-0.919527	-0.736681	0.0437876	-0.223708	-0.636863	-0.616144	-0.214572	-0.233703	-1.09286	-0.719384	2.65689	1.06491	0.149842	1.61755	-1.16662	1.19291	1.11183	-0.718534
pyrophosphate	-0.505302	-0.387861	-0.60534	-0.391116	-0.732112	-0.739781	-0.376991	-0.472865	-0.269895	-0.562308	0.485171	-0.25785	-0.711206	-0.635387	-0.832385	-0.703786	2.31572	1.9615	2.27679	1.63624	-0.584618	-0.264683	0.559966	-0.201893
pyruvic acid	0.165494	-0.592808	-0.166021	-0.612194	-0.47285	-0.678027	-0.177265	-0.670903	0.416871	-0.592315	-0.594582	0.186319	-0.623281	-0.686836	-0.420152	-0.648975	-0.263436	3.33593	2.35799	-0.30433	0.310742	-0.583293	1.17306	0.140874
sedoheptulose	-0.655983	-0.0411799	-0.430094	-0.655419	-1.44712	-1.12968	-0.858663	-0.567472	-0.0628505	-0.224038	0.969672	-0.144683	-0.585957	-0.614681	0.167263	-1.37675	2.05634	2.06213	1.58185	1.60917	-0.232852	0.059414	0.481497	0.0400835
succinic acid	0.288634	0.921375	-0.413231	-0.451543	-0.910288	-0.942422	-1.0116	-0.722937	0.691989	-0.281054	-0.15565	-0.106654	-0.696901	-1.14485	-0.764757	-1.01055	2.42296	0.958904	1.08156	0.734968	0.0260348	-0.521556	2.35405	-0.346482
trehalose	0.959872	0.47101	-0.0447615	-0.503301	-1.12134	-0.0184442	-0.816399	-1.06029	0.479398	-0.586762	-0.390135	-0.233603	-0.765883	-0.906592	-1.04223	-0.911073	2.5039	0.571054	1.22686	1.80776	-0.670042	-0.380243	1.57025	-0.139011
Z score_Extracellular
Metabolite	0Tmedia_R1_25	0Tmedia_R2_26	0Tmedia_R3_27	0Tmedia_R4_28	LC091_1_4_OD_Sup_R1_13	LC091_1_4_OD_Sup_R2_14	LC091_1_4_OD_Sup_R3_15	LC091_1_4_OD_Sup_R4_16	LC100_1_4_OD_Sup_R1_01	LC100_1_4_OD_Sup_R2_02	LC100_1_4_OD_Sup_R3_03	LC100_1_4_OD_Sup_R4_04	LC091_1_2_OD_Sup_R1_17	LC091_1_2_OD_Sup_R2_18	LC091_1_2_OD_Sup_R3_19	LC091_1_2_OD_Sup_R4_20	LC100_1_2_OD_Sup_R1_05	LC100_1_2_OD_Sup_R2_06	LC100_1_2_OD_Sup_R3_07	LC100_1_2_OD_Sup_R4_08	LC091_3_4_OD_Sup_R1_21	LC091_3_4_OD_Sup_R2_22	LC091_3_4_OD_Sup_R3_23	LC091_3_4_OD_Sup_R4_24	LC100_3_4_OD_Sup_R1_09	LC100_3_4_OD_Sup_R2_10	LC100_3_4_OD_Sup_R3_11	LC100_3_4_OD_Sup_R4_12
1,4-butanediol	0.949273	-0.718626	0.635969	0.693426	1.49509	1.10081	-1.08043	-0.433908	-0.636307	-1.83164	0.78081	-2.36872	0.632671	-0.669155	0.991385	-1.43831	0.764477	-0.951433	-0.221166	-1.07998	0.881181	-0.025524	0.170879	0.0997268	0.357469	1.28919	-0.201427	0.81426
1,4-D-xylobiose	-2.12283	-1.66525	-2.2276	-1.18904	0.377739	0.712102	0.00668773	0.154286	-0.370015	0.17507	0.505863	-0.307098	0.277773	-0.620427	0.615679	-0.855116	0.964327	0.677129	0.281844	0.248205	-0.116683	-0.490053	-0.229171	-0.443128	1.21261	2.0571	1.32303	1.04698
2-keto-l-gluconic acid	-1.70356	-1.72351	-1.69755	-1.76194	0.00511516	0.135106	-0.486161	-0.428072	-0.771796	-0.807135	-0.408791	-0.907147	0.404739	0.143968	0.598986	0.0497661	0.112715	-0.131447	0.111817	-0.210351	0.994841	0.940441	0.902004	1.00903	1.30058	1.77365	1.39403	1.16068
3,4-dihydroxybenzoic acid (protocatechuic acid)	-1.69678	-1.69206	-1.6931	-1.69508	0.0520364	0.058272	-0.308372	-0.473224	-0.110348	-0.207691	-0.112033	-0.173256	0.0896643	-0.186847	0.226648	-0.353194	1.32937	1.10717	1.45675	1.15118	-0.50936	-0.547317	-0.656075	-0.390404	1.09545	1.17372	1.63057	1.43432
3-phosphoglyceric acid	-0.714658	-0.714658	-0.714658	-0.714658	-0.279992	0.0208667	0.362589	0.206333	-0.688699	-0.677897	-0.695569	-0.685186	0.407634	-0.395726	0.693341	1.63106	-0.677112	-0.634567	-0.623078	-0.643527	1.83522	2.30891	2.52964	1.13677	-0.528881	-0.641474	-0.530805	-0.571222
4-hydroxybenzoic acid	-1.56718	-1.41481	-1.58675	-1.57207	0.464717	-0.0273927	-0.22245	0.0313852	1.21079	1.04383	0.953027	0.748691	-0.396125	-0.784308	-0.428233	-0.540685	0.789841	1.54232	1.94583	1.75967	-0.803967	-0.714145	-0.455087	-0.735106	0.217326	0.118183	0.403766	0.0189153
anthranilic acid	-0.431207	-0.43145	-0.43145	-0.430998	-0.429771	-0.431228	-0.43145	-0.43145	-0.351784	-0.371715	-0.38279	-0.377388	-0.431196	-0.43145	-0.43111	-0.431216	-0.0939145	-0.146813	-0.345023	-0.330715	-0.42998	-0.430664	-0.430552	-0.4312	2.60016	2.90885	1.25228	2.53523
asterbatanoside A*	-1.92707	-1.46431	-2.04869	-1.81258	0.595749	0.333748	-0.41525	0.538157	-0.681981	0.715978	0.409583	-0.763559	0.056143	-0.126	0.632428	-0.744611	1.20244	-0.182209	0.743319	0.0503467	0.41609	-0.306941	-0.125971	-0.336788	0.941507	1.92763	1.4874	0.885444
benzoic acid	-0.0676046	-1.04111	-0.503764	-0.812373	0.623758	0.307115	-0.152421	-0.716132	-0.51092	-0.700992	-0.129849	-0.77928	-0.128066	-0.187523	0.435017	-0.750405	0.421609	-0.236987	-0.795701	2.01547	-0.561188	-0.210246	3.96663	-0.0514097	-0.42648	0.681357	-0.0418433	0.353339
carbonate ion	-0.62791	0.327746	-0.482658	-1.57135	-0.315878	0.206559	1.52498	-0.96877	-0.413426	-0.462642	0.569474	-2.4035	-0.635822	-1.53379	0.531448	0.71626	0.895043	1.68014	-1.17033	-0.872359	1.03143	0.712474	0.546614	0.518779	0.487581	-0.272548	1.29145	0.691002
catechol (trace)	-1.00533	0.917837	-1.48277	-1.2369	-0.832149	-0.924489	1.87685	-0.120788	0.33756	1.703	-0.797647	2.19295	-0.291064	-0.620561	-0.843203	0.992647	-0.631615	1.07684	0.0911353	1.15868	-1.18733	-0.115429	-0.388651	-0.617993	0.333317	-0.482889	0.667616	0.230371
muconic acid	-1.17755	-1.1767	-1.17583	-1.17565	-0.415023	-0.504273	-0.25058	-0.354714	-0.609266	-0.518996	-0.708018	-0.724229	0.261737	0.258559	0.448199	0.25002	0.504582	0.410127	0.0933849	0.159352	-0.399823	-0.449817	-0.553177	-0.485904	2.26434	2.15026	1.68077	2.32267
citramalic acid	-1.6178	-1.6178	-1.6178	-1.6178	0.0715013	0.0665601	0.0472659	-0.00258719	-0.82306	-0.893943	-1.02488	-0.883178	0.328473	0.338767	0.714533	0.459297	-0.0980287	-0.229088	-0.484795	-0.560824	1.01515	1.0428	1.00347	1.13439	1.53406	1.60645	0.845945	1.26292
D-fructose-6-phosphate	-1.50513	-1.52995	-1.58086	-1.62013	0.196787	0.672342	-0.481617	-0.0291965	-1.14591	-0.835459	-0.594014	-0.974745	0.258474	-0.0602434	1.08788	-0.0658551	-0.0212433	-0.585635	-0.311502	-0.311201	1.3839	1.25693	1.40687	1.26177	1.10446	1.26907	0.852088	0.902129
D-glucose-6-phosphate	-1.34533	-1.35071	-1.42061	-1.44348	-0.125469	0.0191838	-0.321743	-0.574723	-0.684369	-0.53445	-0.761728	-0.604724	0.0584517	-0.208212	0.62121	-0.487452	0.435167	0.0387451	-0.32992	-0.403245	0.973503	0.622929	0.450305	0.0575813	2.03102	2.53607	1.59527	1.15672
D-xylose	1.42058	0.63653	0.856125	0.944424	1.14908	0.402248	0.0112817	0.92165	0.742095	0.0660943	0.914985	-0.385245	1.13642	0.364739	0.871982	-0.521611	1.13799	0.260747	-0.169752	-0.465771	-1.55896	-0.904575	-2.28947	-0.764829	-1.27254	-0.905577	-1.05173	-1.54691
D-xylulose	-1.77158	-1.79152	-1.78498	-1.78457	0.264248	0.273328	-0.0340747	-0.727539	-0.423825	-0.536444	-1.04087	-0.776116	0.660013	0.396163	0.683256	-0.211829	0.818128	0.573092	-0.368813	-0.14785	1.41774	1.29026	1.27983	0.284433	1.09177	1.48453	0.523971	0.359243
glyceric acid	1.14049	-2.23913	-1.58876	-1.59266	1.10305	1.64222	0.440174	0.05719	-0.514167	-0.957501	0.205855	2.69953	0.568296	0.0384035	-0.0770384	-0.616029	0.247143	0.376258	0.533736	-0.258397	-0.465594	-0.554967	-0.585469	-0.53816	0.415376	0.615664	-0.161223	0.0657235
lactic acid	-1.48692	-0.75656	-1.47781	-1.62532	0.512166	-0.427965	2.40968	0.122094	-0.424263	0.769062	-0.422931	2.77309	-0.139423	1.42786	0.088951	0.307675	-0.464712	0.822314	-0.327497	0.0237931	-0.553252	-0.197698	0.0178952	0.17775	-0.640841	-0.582038	0.348647	-0.273739
maltose	-1.3914	-1.4021	-1.35469	-1.38452	-0.0256104	-0.0805191	-0.349137	-0.44737	-0.768236	-0.7809	-1.05785	-1.10209	0.0280096	0.242024	0.409077	-0.0560576	0.248093	-0.0515673	-0.569476	-0.35593	1.18569	1.09432	1.13901	1.09061	1.58077	2.32591	0.747149	1.08678
oxalic acid	1.43622	-0.636465	0.602602	-0.258103	1.45238	0.966396	-0.474211	-0.678449	-0.165907	-1.53191	-0.982355	-1.37771	0.153307	-0.464292	1.25175	-1.11854	1.2519	-0.30882	-1.91806	-1.36143	0.430405	0.145053	-0.53974	0.830585	0.524365	1.42252	0.179726	1.16879
pentasiloxane	1.95933	-0.301888	2.17831	1.31645	1.30294	1.2496	-1.17789	-0.402941	-0.575193	-1.27013	0.741299	-1.10858	-0.130315	-0.330326	0.868862	-1.53404	0.419113	-1.23666	-0.327087	-0.999008	0.181459	-0.702889	-0.216887	-0.255063	-0.0521091	0.957304	-0.66705	0.113387
phosphate ion	0.222951	0.535148	0.514424	0.282544	0.589867	0.51087	-0.358082	0.0535814	0.415745	-0.563303	0.456761	-0.834959	-3.19691	0.116989	0.485841	-0.276961	0.548364	0.0436073	0.176038	-0.145554	0.286297	0.264198	0.222958	-3.27103	0.450093	0.805257	1.10036	0.564903
phosphoenolpyruvic acid	-0.754949	-0.754949	-0.754949	-0.754949	-0.310338	-0.155553	0.493352	0.0918946	-0.723918	-0.705031	-0.736516	-0.725863	0.414676	0.284321	0.468243	1.61634	-0.691782	-0.671221	-0.65058	-0.690305	1.99703	2.34658	2.32604	1.15034	-0.518418	-0.576277	-0.480133	-0.533093
pyruvic acid	-0.736383	-0.953973	-1.01925	-0.65255	0.799169	0.54809	0.0614047	0.154577	-0.941648	-1.01001	-0.920203	-0.634693	0.791212	0.200813	1.18607	0.7076	-0.669626	-0.863446	-0.856011	-0.867194	1.53723	1.85926	2.37174	1.58924	-0.508332	-0.332229	-0.504825	-0.336036
quinic acid (isomer 2)	0	0.963334	1.08243	1.88098	-0.767264	-0.68281	-0.818624	-0.822134	-0.588595	-0.623259	-0.727472	-0.640465	-0.711678	-0.803291	-0.631792	-0.743193	-0.184852	-0.0839008	-0.301917	-0.179971	-0.546127	-0.598913	-0.506448	-0.647336	0.953944	1.11357	2.45768	1.07437
sedoheptulose-7-phosphate	-1.35153	-1.35153	-1.35153	-1.35153	0.808771	0.921281	-0.8497	0.227987	-0.747431	-1.18627	-0.775425	-1.11182	-0.157186	-0.133277	1.44179	-0.606573	0.28847	-0.617662	0.239423	-0.919108	1.48134	1.06467	1.39017	0.806066	0.67074	1.1163	1.17257	0.880999
succinic acid	-1.07585	-0.825173	-0.983829	-1.57695	-0.251347	0.175374	-0.497581	-0.298182	0.121938	-1.39265	-0.366721	-0.621586	-0.091422	2.55102	0.585721	-0.707006	0.733969	-0.43983	-0.843831	-0.691522	0.277294	0.188447	2.52056	0.648295	0.668349	1.27543	0.193905	0.72318
threose	-0.792131	-0.728766	-1.15619	-0.676236	0.219672	0.346219	0.493307	0.455637	0.195321	1.62406	0.736366	3.40396	0.299696	0.29937	-0.146747	0.0317341	0.263659	1.23736	0.0893204	0.690804	-0.740956	-0.825859	-1.13756	-0.479632	-0.931577	-1.16265	-0.619999	-0.988177
trehalose	-1.36371	-1.29033	-1.37411	-1.37494	-0.478123	-0.510862	-0.60054	-0.652495	0.162891	0.197457	-0.646067	-0.105437	-0.253096	-0.197291	-0.230726	-0.711948	1.17478	0.86529	-0.526785	0.241277	0.345706	0.457089	0.443324	-0.276844	2.27889	2.60366	0.380685	1.44226
Intracellular all identified metabolites
Metabolite	LC091_1_4_OD_CP_R1_13	LC091_1_4_OD_CP_R2_14	LC091_1_4_OD_CP_R3_15	LC091_1_4_OD_CP_R4_16	LC100_1_4_OD_CP_R1_1	LC100_1_4_OD_CP_R2_2	LC100_1_4_OD_CP_R3_3	LC100_1_4_OD_CP_R4_4	LC091_1_2_OD_CP_R1_17	LC091_1_2_OD_CP_R2_18	LC091_1_2_OD_CP_R3_19	LC091_1_2_OD_CP_R4_20	LC100_1_2_OD_CP_R1_5	LC100_1_2_OD_CP_R2_6	LC100_1_2_OD_CP_R3_7	LC100_1_2_OD_CP_R4_8	LC091_3_4_OD_CP_R1_21	LC091_3_4_OD_CP_R2_22	LC091_3_4_OD_CP_R3_23	LC091_3_4_OD_CP_R4_24	LC100_3_4_OD_CP_R1_9	LC100_3_4_OD_CP_R2_10	LC100_3_4_OD_CP_R3_11	LC100_3_4_OD_CP_R4_12
1,3-dihydroxyacetone	92340	85921.3	98385.3	108368	88377.7	77261.4	61843.6	50006.8	91555	100525	88871.3	57699.2	109903	89789.1	42201.3	29461.7	31391	55479	69522	35432.9	107786	84075.6	136357	57586.8
3,4-dihydroxybenzoic acid (protocatechuic acid)	62323	65604	61623	22919	16438	16772	44600	9263	94922	55916	78690	55784	57150	52646	48387	32598	154727	110190	144644	132829	73843	68528	168340	57938
3-hydroxydecanoic acid*	46804.6	41974.1	20021.4	26492.9	25092.7	17707.3	24666.8	30611.3	44480.6	51228.2	78109.6	61646.9	61603.4	37050	43480.4	42570	42915.3	19212.7	26284.7	75599.2	83606.4	64507.9	29814.7	153369
3-phosphoglyceric acid	797258	1.05058e+06	802247	595214	23027.2	16741.2	28601.4	22318.3	2.0375e+06	1.11729e+06	1.40858e+06	882115	133428	106050	39744.7	51403.4	3.12031e+06	2.22254e+06	2.52298e+06	2.49869e+06	447996	399851	917839	409464
4-aminobutyric acid (GABA)	29251	21749	12733	8874	613	1470	2823	3800	17021	9183	17389	13637	1207	1326	2878	1496	89878	40170	44505	22458	5748	7290	93024	4934
4-hydroxybenzoic acid	40026	35861	53557	34484	27225	35356	33610	38218	43415	49731	53297	44190	71524	34604	40446	42486	57212	58508	61929	49934	52673	70685	102827	89502
5-aminovaleric acid	178220	349644	137437	106534	9997	33140	20899	18919	128058	12431	40845	124850	32079	15144	10044	15533	376324	68625	92477	42822	14463	11005	47092	157231
anthranilic acid	76909	67347	79813	69892	64814	65601	71401	69681	140592	111282	113194	94592	91464	87507	76660	68975	104623	127700	110046	93030	372769	289541	149573	279890
beta-glycerolphosphate	183767	64219.5	127619	56827.7	69745.4	43097.6	119740	40090.5	194759	68345.2	94946.5	283640	88786.9	119617	172131	34263	255125	348083	426061	245436	233783	79243.3	280662	240733
boric acid	2.90474e+07	2.84042e+07	7.60031e+07	8.65318e+07	7.19572e+07	5.08736e+07	5.60573e+07	5.36419e+07	8.81757e+07	3.1363e+07	7.13427e+07	4.37317e+07	8.49679e+07	6.80953e+07	7.28219e+07	2.55242e+07	3.66123e+07	4.90497e+07	5.37207e+07	2.61126e+07	8.10872e+07	6.18771e+07	5.82613e+07	6.50898e+07
carbonate ion	5.9127e+06	3.68546e+06	5.8519e+06	3.86208e+06	3.61507e+06	4.89192e+06	4.90887e+06	4.68356e+06	3.82225e+06	3.7498e+06	5.05957e+06	5.07538e+06	3.69552e+06	5.25622e+06	5.07378e+06	3.07647e+06	4.91075e+06	4.34637e+06	3.61545e+06	5.43646e+06	3.75925e+06	5.01847e+06	5.3902e+06	4.1538e+06
cis,cis-muconic acid	679492	366937	581613	212395	94623	201740	821601	475238	827400	252256	410450	722099	1748818	1130767	1305070	523567	1825804	1633459	2693760	1426583	12454292	5742941	26136384	9245648
citric acid	186470	240602	143935	149001	88740	83410	93310	86121	306571	235763	371580	160444	94926	95122	104159	86577	880643	424982	683868	593013	215977	132495	375518	149107
D-fructose-6-phosphate	12829.6	54893.8	13547.5	48166.3	7073.24	9364.45	5351.57	17133.7	63491.1	24417.8	51098.7	16015.5	43701.9	25334.7	6131.18	10718.1	89160.9	52823.3	91899.9	111614	70690.3	92559.7	590805	70929.9
D-galactose	11163	12857	7955	12702	8033	7628	6778	10557	18524	14754	26034	9778	14586	14231	13253	11220	35740	26898	25597	40630	25390	18386	17966	12780
D-glucose-6-phosphate	19315	50463	25177	32165	2189	5138	6193	6903	64341	39128	66363	44620	30378	13408	6279	9557	247548	102957	219918	278468	60613	60620	272902	101606
dihydroxyacetone phosphate	39919.5	54388.3	28328.3	42751.9	11001.5	33026.3	36509.4	30576.5	37920.4	41757.2	51280.1	38702.4	43198.4	37940.5	26201.8	41518.8	63012.4	46397.9	65832.5	57174.4	47546.6	59662.2	63621.2	58861.4
D-ribose-5-phosphate	17524	28952	12966	23713	4163	6075	10061	3067	24756	17803	37623	15644	25670	20064	8279	4646	73176	43798	58285	57977	49217	62024	168622	47243
D-ribulose-5-phosphate	5700	7314	9262	13436	2937	9996	8103	12485	23966	8523	14556	7013	54793	26217	20794	5147	42055	15808	42812	38057	102815	124666	250266	50002
D-xylose	10906	30383	20118	59956	41271	68136	110685	467315	42107	38143	48686	16236	900307	1356394	1161711	52183	27239	27702	56822	32746	1275379	767796	417561	97026
D-xylulose	1254	2214	0	1470	1346	1218	2582	52264	3108	914	3308	0	87256	145961	134477	624	2172	2479	2748	1232	181896	59798	6236	5010
fumaric acid	50068	42606	37559	42205	25639	18954	31054	21539	82430	46867	50128	52808	31174	38202	30765	26005	158916	63846	89313	86575	66827	52468	120424	56151
glyceric acid	23648.2	17683	15873.9	20559	8950.12	8805.41	13462.9	20436.6	24133.9	29069.9	24382.3	25219.1	30647.5	32241.8	19516.2	13913.3	35920.7	62352.2	39247.2	39626.1	47604.5	24131.6	42141.2	34131.3
glycerol	19638669	23338175	14557006	25062574	8664946	11596459	10465945	9611060	17172898	20285651	16231898	12561950	16277003	15438504	18452872	8714275	16182691	18191659	18277497	15781730	17059162	20238606	13208919	15825288
glycerol 3-phosphate	640434	728325	536963	393058	100304	178010	116946	122610	914675	850298	1.41814e+06	1.22793e+06	433201	329619	150203	364782	2.63834e+06	2.27324e+06	2.84149e+06	2.71066e+06	984138	1.05354e+06	957371	968566
glycine	643886	821065	209485	252797	27928	140244	51851	69144	720995	535153	117997	630646	163470	212723	55856	30328	2910045	1518747	451793	1351264	77379	273279	719366	96355
glycolic acid	75695.7	77089.3	66723.1	83797.1	48637.1	69321.2	50363.1	75265.4	64439.5	68184.2	89839.8	51742.6	71033	72555.3	78486.4	58803.6	66170	67645.4	57877.1	64407.7	66879.6	93567.9	77321.8	64530.4
lactic acid	1.51364e+06	3.36409e+06	2.31898e+06	3.75019e+06	2.32743e+06	1.92867e+06	2.70698e+06	2.4044e+06	4.36419e+06	3.28337e+06	2.58059e+06	1.66528e+06	2.79487e+06	2.94456e+06	1.7588e+06	1.37375e+06	1.21371e+06	2.57453e+06	1.64394e+06	1.28212e+06	2.3445e+06	2.65267e+06	2.07744e+06	1.92457e+06
L-aspartic acid	153875	193247	117744	120615	30564	40974	53554	56685	179713	144266	218453	142266	87838	101448	66318	48168	428623	270315	268876	215106	127939	105150	857328	152012
L-glutamic acid	1860816	1290237	632776	490028	68735	156313	165845	119338	1058230	358666	447190	810708	166061	156846	150345	97767	2612217	1118198	915586	1371290	152976	184163	4602205	387210
L-isoleucine	28689	99133	7151	15706	3278	9496	4890	4860	130190	26028	4572	101163	5270	14778	3132	5491	448412	249646	11627	110953	4042	3881	9784	3262
L-leucine	16020	136557	5825	16152	1335	31921	0	0	263508	78349	1162	170564	2770	9935	3898	148	831243	479414	11174	230877	4347	5415	0	3195
L-lysine	48227	54140	21597	27337	5218	13417	10207	13077	46810	34840	39186	50025	25539	17198	12708	12526	162183	99398	94055	113730	23120	35313	157775	46813
L-malic acid	12176	11825	7781	7996	6528	6944	6361	9566	17604	12560	12298	6938	8011	9324	7003	6945	35329	20271	24922	26133	12565	11924	10914	7592
L-ornithine	25806.4	30519.1	11942.5	24980.7	5483.88	19565.6	5133.86	17807.6	23540.6	25920.8	31770.5	35386.2	22694	24662.8	17718.1	15170.7	99035	52619.1	43022.1	46355.4	11907.2	34813.8	49142.6	38163.2
L-phenylalanine	60001	86968	42594	49350	11724	33784	37371	15857	92734	25820	47921	107189	42996	22099	25491	27644	239356	173746	155286	163861	36349	26046	148672	126936
L-pyroglutamic acid	1.08351e+06	952518	521923	520699	132972	269045	335250	304496	734602	423743	575522	661225	323697	282491	358688	240814	1.81376e+06	699502	805731	798363	259944	326711	2.44033e+06	468634
L-serine	19566	28348	3729	21647	5980	7719	13350	11761	81632	50500	56816	52112	5790	15541	20501	10044	219333	174777	62107	57649	37759	6359	22151	34330
L-threonine	68189	89763	28747	43125	28384	29144	29614	27648	113957	42977	66918	54499	28678	30051	40053	35669	153497	101175	83062	78605	42586	33642	111229	71053
L-tyrosine	109215	150045	61661	49340	15320	28025	31880	26985	199732	68972	63829	200156	44177	40335	31285	39432	614871	346057	334323	397501	50670	42926	256134	67291
L-valine	131697	1569552	44389	93884	40300	125499	28614	42898	505157	202578	11302	490921	27141	95898	23105	15091	1044242	560451	70332	350794	21912	32808	89105	33315
m-cresol	200474	223770	198221	123844	137749	235969	285638	487313	257808	221478	246206	251091	98093.6	272467	320999	61733.1	267100	255166	129428	259102	137510	196390	103786	227878
myristic acid	2.86706e+07	5.73956e+07	1.81368e+07	5.48868e+07	2.46671e+07	5.16149e+07	3.16489e+07	3.93255e+07	3.25394e+07	5.45273e+07	5.5465e+07	2.72057e+07	6.39579e+07	5.1017e+07	1.73157e+07	4.41975e+07	4.39679e+07	2.7389e+07	3.01658e+07	4.78926e+07	3.09953e+07	4.23766e+07	2.23314e+07	2.85311e+07
nonanoic acid	349314	641175	296531	783461	554683	411041	522361	420169	624224	578169	645757	488360	587970	694001	287798	395508	548850	757693	847321	610173	365447	648987	334865	482116
O-phosphocolamine	135594	160140	123290	131463	91434	71007.2	110493	79292.6	274125	178612	146308	286984	113283	98564.8	106939	111863	593898	582029	705041	535837	221001	155862	270787	186792
palmitoleic acid	283979	435900	482036	463071	89764	136678	250898	146751	532722	541765	762235	820317	132397	208011	89556	178928	607097	1168276	1121172	901456	246262	224717	97772	167021
phosphoric acid	3.11335e+07	5.59912e+07	4.12761e+07	5.25028e+07	1.20772e+07	1.47182e+07	2.35045e+07	1.70695e+07	6.08557e+07	6.13607e+07	5.12217e+07	3.85411e+07	4.10198e+07	4.36437e+07	2.25335e+07	2.02588e+07	5.64186e+07	6.60044e+07	5.37849e+07	4.65986e+07	5.26798e+07	5.80117e+07	3.32796e+07	4.60748e+07
putrescine	676372	1.0448e+06	251652	616566	144006	370034	193068	264798	570973	466035	303956	312084	469619	462114	125072	271583	1.59608e+06	971555	612577	1.18835e+06	96133	1.02177e+06	989961	271917
pyrophosphate	107456	126323	91384.8	125801	71018.5	69786.5	128070	112667	145275	98298	266579	147210	74377.2	86557.7	54909.2	75569.1	560662	503755	554407	451502	94713.8	146112	278595	156200
pyruvic acid	161720	26227	102485	22763	47661	11000	100476	12273	206636	26315	25910	165441	20782	9426	57077	16191	85079	728212	553474	77772	187673	27927	341751	157321
sedoheptulose	86882.5	104777	93457.1	86898.9	63856.1	73095.2	80983.4	89458.6	104146	99454.4	134198	101764	88920.6	88084.6	110843	65904.2	165826	165994	152016	152811	99197.9	107704	119989	107142
succinic acid	91432	114884	65418	63998	46995	45804	43240	53939	106382	70317	74965	76781	54904	38301	52389	43279	170539	116275	120821	107975	81699	61403	167985	67892
trehalose	4.36787e+07	3.38653e+07	2.35116e+07	1.43068e+07	1.90031e+06	2.40399e+07	8.02165e+06	3.12575e+06	3.40336e+07	1.26314e+07	1.65785e+07	1.97208e+07	9.0357e+06	6.21109e+06	3.48823e+06	6.12114e+06	7.46737e+07	3.58736e+07	4.90384e+07	6.06994e+07	1.09596e+07	1.67771e+07	5.59316e+07	2.16196e+07
Extracellular all identified metabolites
Metabolite	0Tmedia_R1_25	0Tmedia_R2_26	0Tmedia_R3_27	0Tmedia_R4_28	LC091_1_2_OD_Sup_R1_17	LC091_1_2_OD_Sup_R2_18	LC091_1_2_OD_Sup_R3_19	LC091_1_2_OD_Sup_R4_20	LC091_1_4_OD_Sup_R1_13	LC091_1_4_OD_Sup_R2_14	LC091_1_4_OD_Sup_R3_15	LC091_1_4_OD_Sup_R4_16	LC091_3_4_OD_Sup_R1_21	LC091_3_4_OD_Sup_R2_22	LC091_3_4_OD_Sup_R3_23	LC091_3_4_OD_Sup_R4_24	LC100_1_2_OD_Sup_R1_05	LC100_1_2_OD_Sup_R2_06	LC100_1_2_OD_Sup_R3_07	LC100_1_2_OD_Sup_R4_08	LC100_1_4_OD_Sup_R1_01	LC100_1_4_OD_Sup_R2_02	LC100_1_4_OD_Sup_R3_03	LC100_1_4_OD_Sup_R4_04	LC100_3_4_OD_Sup_R1_09	LC100_3_4_OD_Sup_R2_10	LC100_3_4_OD_Sup_R3_11	LC100_3_4_OD_Sup_R4_12
1,4-D-xylobiose	677530	726886	666229	778252	936467	839584	972915	814270	947250	983315	907227	923147	893920	853647	881786	858708	1.01052e+06	979543	936906	933278	866594	925389	961070	873381	1.0373e+06	1.12839e+06	1.04921e+06	1.01944e+06
2-keto-l-gluconic acid	420933	405317	425637	375238	2.07109e+06	1.86698e+06	2.22312e+06	1.79325e+06	1.7583e+06	1.86005e+06	1.37379e+06	1.41925e+06	2.53296e+06	2.49038e+06	2.46029e+06	2.54406e+06	1.84252e+06	1.65142e+06	1.84182e+06	1.58966e+06	1.15022e+06	1.12256e+06	1.43434e+06	1.04428e+06	2.77226e+06	3.14253e+06	2.8454e+06	2.66276e+06
3,4-dihydroxybenzoic acid (protocatechuic acid)	1006.98	12573.3	10037	5187.74	4.37996e+06	3.70217e+06	4.71573e+06	3.29442e+06	4.28772e+06	4.30301e+06	3.40429e+06	3.0002e+06	2.91162e+06	2.81858e+06	2.55199e+06	3.20321e+06	7.41873e+06	6.87408e+06	7.73096e+06	6.98194e+06	3.88969e+06	3.65108e+06	3.88556e+06	3.73548e+06	6.84534e+06	7.03719e+06	8.15704e+06	7.67599e+06
3-phosphoglyceric acid	0	0	0	0	548771	155949	688474	1146996	212540	359652	526745	450340	1246824	1478443	1586377	905298	18359	39162	44780	34781	12693	17975	9334	14411	90840	35785	89899	70136
4-hydroxybenzoic acid	4130.55	10677.3	3289.52	3920.43	54448.4	37768.9	53068.8	48236.9	91437.1	70292.1	61910.8	72817.6	36924.2	40783.6	51914.9	39883	105407	137740	155078	147079	123495	116320	112419	103639	80807.2	76547.2	88818.1	72281.8
anthranilic acid	709	0	0	1315	740	0	989	681	4884	646	0	0	4277	2288	2612	728	981732	827876	251375	292992	231712	173741	141529	157241	8817513	9715355	4897166	8628676
asterbatanoside A*	110301	117328	108455	112040	140414	137648	149164	128255	148607	144629	133256	147733	145879	134901	137649	134448	157819	136795	150848	140326	129206	150433	145780	127968	153857	168830	162146	153006
benzoic acid	282307	243535	264936	252645	279899	277531	302325	255113	309842	297231	278929	256478	262649	276626	442979	282952	301791	275561	253309	365270	264651	257081	279828	253963	268014	312136	283333	299072
carbonate ion	1.91518e+06	2.11045e+06	1.94486e+06	1.7224e+06	1.91356e+06	1.73008e+06	2.15208e+06	2.18984e+06	1.97894e+06	2.08569e+06	2.35509e+06	1.84553e+06	2.25424e+06	2.18907e+06	2.15517e+06	2.14949e+06	2.22637e+06	2.38679e+06	1.80434e+06	1.86523e+06	1.95901e+06	1.94895e+06	2.15985e+06	1.55237e+06	2.14311e+06	1.98779e+06	2.30737e+06	2.18468e+06
catechol (trace)	19807	37031	15531	17733	26204	23253	21259	37701	21358	20531	45620	27729	18177	27777	25330	23276	23154	38455	29627	39188	31834	44063	21667	48451	31796	24486	34790	30874
cis,cis-muconic acid	8136.39	57385	84472.8	111559	3.70871e+07	3.27438e+07	4.50681e+07	4.00093e+07	2.76289e+07	3.20184e+07	2.28447e+07	2.2058e+07	6.99488e+07	6.98107e+07	7.90099e+07	6.93942e+07	8.17628e+07	7.7179e+07	6.17868e+07	6.49872e+07	3.78257e+07	3.53985e+07	3.03626e+07	3.36356e+07	1.61101e+08	1.61556e+08	1.38836e+08	1.69964e+08
citramalic acid	0	0	0	0	66173	66523	79299	70621	57436	57268	56612	54917	89520	90460	89123	93574	51672	47216	38522	35937	27021	24611	20159	24977	107163	109624	83767	97944
D-fructose-6-phosphate	6350.33	5190.96	2813.56	979.485	88714.8	73829.9	127450	73567.8	85833.8	108043	54150.8	75279.9	141275	135345	142347	135571	75651.3	49292.9	62095.5	62109.6	23126.6	37625.5	48901.6	31120.5	128224	135912	116438	118775
D-glucose-6-phosphate	4117.38	3891.87	959.115	0	63009.7	51822.5	86618.9	40107.7	55293.8	61362.3	47059.6	36446.4	101398	86691	79449	62973.2	78813.9	62183	46716.5	43640.4	31846.5	38135.9	28601.1	35187.8	145764	166952	127483	109085
D-xylose	3.4084e+07	3.10728e+07	3.19162e+07	3.22553e+07	3.29927e+07	3.0029e+07	3.19771e+07	2.66249e+07	3.30413e+07	3.0173e+07	2.86715e+07	3.21678e+07	2.26408e+07	2.51541e+07	1.98353e+07	2.56908e+07	3.29987e+07	2.96296e+07	2.79762e+07	2.68393e+07	3.14782e+07	2.8882e+07	3.21422e+07	2.71486e+07	2.37409e+07	2.51502e+07	2.45889e+07	22687108
D-xylulose	1.23105e+06	1.13877e+06	1.16903e+06	1.17092e+06	1.24871e+07	1.12657e+07	1.25947e+07	8.45125e+06	1.0655e+07	1.06971e+07	9.27408e+06	6.06399e+06	1.59946e+07	1.54045e+07	1.53562e+07	1.07485e+07	1.3219e+07	1.20847e+07	7.72455e+06	8.74741e+06	7.4699e+06	6.94858e+06	4.61354e+06	5.83912e+06	1.44857e+07	1.63038e+07	1.18573e+07	1.10948e+07
glyceric acid	489181	99458.9	174457	174007	423199	362094	348782	286628	484864	547038	408424	364260	303975	293669	290152	295607	386165	401054	419213	327868	298374	247251	381404	668963	405565	428661	339074	365244
lactic acid	384400	517150	386056	359246	629320	914187	670829	710584	747752	576875	1092641	676853	554103	618728	657914	686969	570196	804124	595136	658986	577548	794445	577790	1158695	538183	548871	718031	604907
maltose	2360.19	2148.94	3084.75	2495.92	30374.1	34598	37895	28714.9	29315.9	28232.2	22930.6	20991.9	53222.6	51419.1	52301.2	51346	34717.8	28803.6	18581.9	22796.6	14659.1	14409.2	8943.27	8070.05	61020.1	75726.3	44567.3	51270.3
oxalic acid	1.4021e+06	1.21536e+06	1.32699e+06	1.24945e+06	1.28651e+06	1.23087e+06	1.38548e+06	1.17193e+06	1.40356e+06	1.35977e+06	1.22998e+06	1.21158e+06	1.31148e+06	1.28577e+06	1.22407e+06	1.34753e+06	1.38549e+06	1.24488e+06	1.09989e+06	1.15004e+06	1.25775e+06	1.13468e+06	1.1842e+06	1.14858e+06	1.31995e+06	1.40087e+06	1.28889e+06	1.378e+06
phosphate ion	274382426	287105912	286261301	276811107	135007300	270063975	285096396	254008655	289335966	286116478	250702622	267479816	276964069	276063428	274382710	131986285	287644527	267073325	272470486	259364137	282239665	242338920	283911275	231267655	283639533	298114110	310140876	288318567
phosphoenolpyruvic acid	0	0	0	0	159963	142135	167289	324308	60807	81976	170723	115818	376373	424179	421369	260576	8639	11451	14274	8841	4244	6827	2521	3978	32349	24436	37585	30342
pyruvic acid	45204	34347	31090	49387	121426	91967	141128	117254	121823	109295	85011	89660	158650	174718	200289	161245	48535	38864	39235	38677	34962	31551	36032	50278	56583	65370	56758	65180
quinic acid (isomer 2)	0	0	0	0	28165.9	20051.8	35241.2	25374.6	23242.7	30722.6	18693.9	18383	42828.4	38153.2	46342.6	33864.5	74825.8	83766.8	64457.5	75258.1	39067.1	35997	26767	34473	175687	189824	308870	186352
sedoheptulose-7-phosphate	0	0	0	0	13154.5	13417.8	30765.6	8204.96	23793.5	25032.7	5527.17	17396.8	31201.2	26612	30197.1	23763.7	18062.9	8082.82	17522.7	4762.7	6653.55	1820.13	6345.22	2640.16	22273.3	27180.6	27800.4	24589.1
succinic acid	24079	26054	24804	20131	31835	52654	37170	26985	30575	33937	28635	30206	34740	34040	52414	37663	38338	29090	25907	27107	33516	21583	29666	27658	37821	42604	34083	38253
threose	64735.2	67243	50326.9	69321.9	107946	107933	90277.1	97340.8	104779	109787	115608	114117	66760.5	63400.4	51064.3	77102.8	106519	145055	99619.8	123424	103815	160359	125228	230801	59216.5	50071.6	71547.6	56976.5
trans,trans-muconic acid	14905.7	6574.88	22064	3445.2	23973.5	26309.2	41289.1	35166.7	34475.7	35638	15589.4	13770.8	79051.2	62606.1	87247.8	63801.2	76681.5	66304.5	52657.2	60821.2	24769.5	20250.3	28922.3	27940.8	278188	326695	211613	304670
trehalose	9632.41	67610.3	1416.68	756.414	887162	931256	904838	524609	709362	683494	612636	571585	1.36029e+06	1.4483e+06	1.43743e+06	868399	2.01537e+06	1.77083e+06	670912	1.27778e+06	1.21585e+06	1.24316e+06	576664	1.00383e+06	2.88776e+06	3.14437e+06	1.38793e+06	2.22672e+06

## Sheet: Figure 3g
Figure 3g
JE3692-1	FALSE	Lag	7.5764	0.187697	40.365	7.46684e-95		Strain>		JE3692-1	JE3692-2	JE3692-3		LC111-1	LC111-2	LC111-3
JE3692-2	FALSE	Lag	7.67236	0.190142	40.3508	7.92691e-95		Absolute growth rate (μA)		0.0781859	0.0778133	0.0845618		0.0865709	0.0843286	0.082257
JE3692-3	FALSE	Lag	7.99568	0.125669	63.625	1.381e-129			Average	0.080187			Average	0.0832928
LC111-1	FALSE	Lag	6.3864	0.144207	44.2864	9.7181e-102			STDEV	0.00379327			STDEV	0.00146481
LC111-2	FALSE	Lag	6.41457	0.149894	42.794	3.5283e-99
LC111-3	FALSE	Lag	6.52231	0.155702	41.8897	1.36224e-97		Lag (λ, hour)		7.5764	7.67236	7.99568		6.3864	6.41457	6.52231
JE3692-1	FALSE	Mu	0.0781859	0.00112996	69.1935	3.4338e-136			Average	7.74815			Average	6.44109
JE3692-2	FALSE	Mu	0.0778133	0.00113671	68.4548	2.4166e-135			STDEV	0.219677			STDEV	0.071734
JE3692-3	FALSE	Mu	0.0845618	0.000914456	92.4723	2.6308e-159
LC111-1	FALSE	Mu	0.0865709	0.000963099	89.8878	4.9581e-157
LC111-2	FALSE	Mu	0.0843286	0.000943788	89.3511	1.4984e-156
LC111-3	FALSE	Mu	0.082257	0.00093673	87.8129	3.6951e-155

## Sheet: Figure 4b
Figure 4b
QP478_X_1	FALSE	Lag	37.5566	0.692147	54.2611	3.65e-182
QP478_X_2	FALSE	Lag	37.9754	0.674413	56.3089	1.18e-187		Strain>		QP478-1	QP478-2	QP478-3		LC171-1	LC171-2	LC171-3		LC173-1	LC173-2	LC173-3
QP478_X_3	FALSE	Lag	36.8837	0.648922	56.8383	4.76e-189		Absolute growth rate (μA)		0.0129122	0.0130546	0.011778		0.0118678	0.011833	0.0111695		0.0154807	0.0154948	0.0151906
LC171_X_1	FALSE	Lag	57.8289	0.57561	100.465	0			Average	0.0125816			Average	0.0116234			Average	0.0153887
LC171_X_2	FALSE	Lag	57.4962	0.572881	100.363	0			STDEV	0.000699608			STDEV	0.000393475			STDEV	0.000171727
LC171_X_3	FALSE	Lag	56.033	0.557682	100.475	0
LC173_X_1	FALSE	Lag	44.5597	0.408443	109.097	0		Lag (λ, hour)		37.5566	37.9754	36.8837		57.8289	57.4962	56.033		44.5597	44.3408	43.7251
LC173_X_2	FALSE	Lag	44.3408	0.42233	104.991	0			Average	37.4719			Average	57.1193			Average	44.2086
LC173_X_3	FALSE	Lag	43.7251	0.418363	104.515	0			STDEV	0.550795			STDEV	0.955394			STDEV	0.432741
QP478_X_1	FALSE	Mu	0.0129122	0.000445	29.0426	6.19e-99
QP478_X_2	FALSE	Mu	0.0130546	0.000432	30.1945	1.89e-103
QP478_X_3	FALSE	Mu	0.011778	0.000328	35.8693	1.16e-124
LC171_X_1	FALSE	Mu	0.0118678	0.000202	58.6994	1.58e-244
LC171_X_2	FALSE	Mu	0.011833	0.000202	58.5153	7.4e-244
LC171_X_3	FALSE	Mu	0.0111695	0.000169	65.9006	1.31e-269
LC173_X_1	FALSE	Mu	0.0154807	0.000393	39.4213	2.48e-165
LC173_X_2	FALSE	Mu	0.0154948	0.000402	38.5504	2.72e-161
LC173_X_3	FALSE	Mu	0.0151906	0.000384	39.5924	4.03e-166

## Sheet: Figure 4d
Figure 4d
QP478_X_1	FALSE	Lag	37.5566	0.692147	54.2611	3.65e-182		Strain>		QP478-1	QP478-2	QP478-3		LC100-1	LC100-2	LC100-3		LC199-1	LC199-2	LC199-3		LC224-1	LC224-2	LC224-3
QP478_X_2	FALSE	Lag	37.9754	0.674413	56.3089	1.18e-187		Absolute growth rate (μA)		0.0129122	0.0130546	0.011778		0.0112092	0.0112607	0.011032		0.01405	0.0144127	0.0140885		0.031199	0.0362211	0.038801
QP478_X_3	FALSE	Lag	36.8837	0.648922	56.8383	4.76e-189			Average	0.0125816			Average	0.0111673			Average	0.0141837			Average	0.0354071
LC100_X_1	FALSE	Lag	60.9035	0.27879	218.457	0			STDEV	0.000699608			STDEV	0.000119983			STDEV	0.000199249			STDEV	0.00386584
LC100_X_2	FALSE	Lag	62.1571	0.236981	262.287	0
LC100_X_3	FALSE	Lag	61.9916	0.247606	250.364	0		Lag (λ, hour)		37.5566	37.9754	36.8837		60.9035	62.1571	61.9916		58.5471	58.7688	58.7922		38.8433	40.0539	40.8006
LC199_X_1	FALSE	Lag	58.5471	0.513062	114.113	0			Average	37.4719			Average	61.6841			Average	58.7027			Average	39.8992
LC199_X_2	FALSE	Lag	58.7688	0.530098	110.864	0			STDEV	0.550795			STDEV	0.681034			STDEV	0.135278			STDEV	0.987772
LC199_X_3	FALSE	Lag	58.7922	0.533402	110.221	0
LC224_X_1	FALSE	Lag	38.8433	0.328044	118.409	0
LC224_X_2	FALSE	Lag	40.0539	0.329897	121.413	0
LC224_X_3	FALSE	Lag	40.8006	0.30717	132.827	0
QP478_X_1	FALSE	Mu	0.0129122	0.000445	29.0426	6.19e-99
QP478_X_2	FALSE	Mu	0.0130546	0.000432	30.1945	1.89e-103
QP478_X_3	FALSE	Mu	0.011778	0.000328	35.8693	1.16e-124
LC100_X_1	FALSE	Mu	0.0112092	8.19e-05	136.803	0
LC100_X_2	FALSE	Mu	0.0112607	6.86e-05	164.234	0
LC100_X_3	FALSE	Mu	0.011032	7.06e-05	156.237	0
LC199_X_1	FALSE	Mu	0.01405	0.000268	52.4141	9.12e-221
LC199_X_2	FALSE	Mu	0.0144127	0.000296	48.6616	1.15e-205
LC199_X_3	FALSE	Mu	0.0140885	0.000291	48.3931	1.47e-204
LC224_X_1	FALSE	Mu	0.031199	0.0011323	27.5537	2.82e-94
LC224_X_2	FALSE	Mu	0.0362211	0.00148344	24.417	3.91e-81
LC224_X_3	FALSE	Mu	0.038801	0.00145417	26.6825	1.14e-90

## Sheet: Figure 4g
Figure 4g
Hours	Muconate (mM)			Xylose (mM)			OD600
0	0	0	0	35.9433	35.6802	35.5396	0.1	0.1	0.1
24	1.03455	0.637024	0.920045	32.574	33.9536	33.2487	0.153	0.088	0.135
41	3.43153	1.97665	3.07721	28.4919	30.927	29.1103	0.238	0.131	0.211
48	8.03602	2.87442	4.42275	24.2565	28.9405	25.9128	0.436	0.28	0.403
67	13.6987	8.5474	12.1441	3.94238	16.0174	7.51166	1.258	0.722	1.122
72	15.8737	11.4709	14.8643	0	10.155	0.60102	1.457	0.938	1.316
89	16.1496	15.9161	16.1699	0	0	0	1.345	1.482	1.375
95.5	16.5028	15.6727	16.1535	0	0	0	1.392	1.36	1.409
	Selected for yield calculation
Yield calculation
	Muconate	Glucose + xylose consumed		mol%	STDEV	Average (%)
Sample 1	16.5028	35.9433	0.459133	45.9133	0.667165	45.3397
Sample 2	15.9161	35.6802	0.446075	44.6075
Sample 3	16.1699	35.5396	0.454981	45.4981
				carbon %
				55.096	0.800598	54.4076
				53.529
				54.5977

## Sheet: Figure 4h
Figure 4h
Hours	Muconate (mM)			Glucose (mM)			Xylose (mM)			OD600
0	0	0	0	36.6369	36.5355	36.3853	18.3412	18.2839	18.213	0.1	0.1	0.1
16.5	4.55881	4.09119	4.00598	26.3258	24.3461	25.0355	15.4628	14.3834	14.6768	0.65	0.718	0.682
20.5	9.21675	9.34404	9.11753	17.8732	17.1707	16.7109	13.4003	13.2102	13.3778	1.315	1.445	1.479
24	13.6387	14.1341	14.319	8.3947	7.47784	6.31392	9.41114	8.9722	9.29651	1.817	2.036	2.162
41	21.4811	21.3311	20.236	0	0	0	0	0	0	2.513	2.57	2.519
44.5	21.9821	21.8759	20.2392	0	0	0	0	0	0	2.52	2.504	2.425
48	21.3152	21.2109	21.3334	0	0	0	0	0	0	2.521	2.501	2.531
	Selected for yield calculation
Yield calculation
	Muconate	Glucose + xylose consumed		mol %	STDEV	Average (%)
Sample 1	21.9821	54.9781	0.399834	39.9834	0.504344	39.654
Sample 2	21.8759	54.8195	0.399053	39.9053
Sample 3	21.3334	54.5984	0.390734	39.0734
				carbon %
				42.3374	0.534005	41.9884
				42.2541
				41.3737

[truncated: 27 more sheets: Figure 4i, Figure 5a, Figure 5b, Figure 5c, Figure 6b, Suppl. Figure  2, Suppl. Figure 3, Suppl. Figure 4, Suppl. Figure  6a, Suppl. Figure 6g, Suppl. Figure 6h, Suppl. Figure 6i, Suppl. Figure 6j, Suppl. Figure 7, Suppl. Figure 8, Suppl. Figure  9, Suppl. Figure 10a, Suppl. Figure 10b, Suppl. Figure 10c, Suppl. Figure 10d …]
